# Supplementary material for: Metabolome Profiling of Eight Chinese Yam (Dioscorea polystachya Turcz.) Varieties Reveals Metabolite Diversity and Variety Specific Uses
Source: Life (Basel). 2021 Jul 14;11(7):687. doi: 10.3390/life11070687 (PMC8308037; doi:10.3390/life11070687)
Supplement: Supplementary file 1 [file life-11-00687-s001.zip]

Archive with 5 entries (4 files):
- Supplementary Figure 1.pdf
- __MACOSX/
- __MACOSX/._Supplementary Figure 1.pdf
- Supplementary Tables.xlsx
- __MACOSX/._Supplementary Tables.xlsx
