# Supplementary material for: Metabolome Profiling of Eight Chinese Yam (Dioscorea polystachya Turcz.) Varieties Reveals Metabolite Diversity and Variety Specific Uses
Source: Life (Basel). 2021 Jul 14;11(7):687. doi: 10.3390/life11070687 (PMC8308037; doi:10.3390/life11070687)
Supplement: Supplementary file 1 [file life-11-00687-s001.zip › Supplementary Tables.xlsx]

## Sheet: Supplementary Table 1
Supplemenetary Table 1. Detailed report on the detected metabolites, their classification, and content in the tubers of eight Chinese Yam varieties.
Index	Q1 (Da)	Q3 (Da)	Molecular Weight (Da)	Formula	Ionization model	Compounds	J	Q	Class I	Class II	CAS	Level	H	J	M	Q	R	S	T	W	cpd_ID	kegg_map	S	T
Hmlp002558	261.16	120.08	260.152	C15H20N2O2	[M+H]+	Cyclo(Tyr-Leu)	1699.27	1531.6	Amino acids and derivatives	Amino acids and derivatives	82863-65-8	B	1490.6	1699.27	597.28	1531.6	1170.56	496.277	732.513	598.663	--	--	496.277	732.513	-236.237
pme0253	174.11	86	173.105	C8H15NO3	[M+H]+	N-Acetyl-L-leucine	2883.17	7344.23	Amino acids and derivatives	Amino acids and derivatives	1188-21-2	B	4828.03	2883.17	4274.1	7344.23	4769.77	2290.77	4376.73	3873.1	C02710	--	2290.77	4376.73	-2085.97
Lmrj002793	277.12	120.08	276.112	C14H16N2O4	[M+H]+	Cyclo(Phe-Glu)	5103.4	6736.3	Amino acids and derivatives	Amino acids and derivatives	-	B	9983.33	5103.4	6894.77	6736.3	5346.8	9588.97	6653.33	4006.53	--	--	9588.97	6653.33	2935.63
pme1987	88.05	71	89.048	C3H7NO2	[M-H]-	L-Alanine	2188.17	6898.13	Amino acids and derivatives	Amino acids and derivatives	56-41-7	B	7673.07	2188.17	17661	6898.13	10938.6	2124.96	3705.97	4031.83	C00041	ko00250,ko00270,ko00430,ko00450,ko00710,ko00970,ko00998,ko01100,ko01110,ko01200,ko01230,ko02010,ko04122	2124.96	3705.97	-1581.01
Lmrj002087	247.13	86.09	246.121	C10H18N2O5	[M+H]+	L-Isoleucyl-L-Aspartate	13707.2	12645.3	Amino acids and derivatives	Amino acids and derivatives	-	B	10738.3	13707.2	7739.7	12645.3	8838.97	18155.3	11220.3	6577.47	--	--	18155.3	11220.3	6935
mws0636	313.15	166	312.147	C18H20N2O3	[M+H]+	L-Phenylalanyl-L-phenylalanine	3748.57	4975.3	Amino acids and derivatives	Amino acids and derivatives	2577-40-4	B	10599	3748.57	6327.2	4975.3	4045.97	2785	3411.97	6763.03	--	--	2785	3411.97	-626.967
Lmhp001732	263.13	70.07	263.139	C14H18N2O3	[M+H]+	L-Prolyl-L-Phenylalanine	11993.6	10764.8	Amino acids and derivatives	Amino acids and derivatives	13589-02-1	B	27616.7	11993.6	22085	10764.8	13350	15666.3	16459.7	7420.43	--	--	15666.3	16459.7	-793.333
ML10198895	88.04	88.04	89.048	C3H7NO2	[M-H]-	N-Methylglycine	14689.7	16620.8	Amino acids and derivatives	Amino acids and derivatives	107-97-1	B	17999.7	14689.7	21704.7	16620.8	27450.7	5405.2	15543	10939	C00213	ko00260,ko00330,ko01100	5405.2	15543	-10137.8
Lmrj001698	219.13	60.04	218.127	C9H18N2O4	[M+H]+	L-Seryl-L-Isoleucine	5742.17	3330.97	Amino acids and derivatives	Amino acids and derivatives	91086-51-0	B	40465.3	5742.17	3927.97	3330.97	2664.6	5514.53	3014.17	11500.4	--	--	5514.53	3014.17	2500.37
mws5041	189.12	86.1	188.116	C8H16N2O3	[M+H]+	L-Glycyl-L-isoleucine*	11211.7	6561.17	Amino acids and derivatives	Amino acids and derivatives	19461-38-2	B	39469	11211.7	16126.3	6561.17	7361.67	13122.7	11892.4	11571	--	--	13122.7	11892.4	1230.23
pme1419	164.07	104	163.067	C6H13NO2S	[M+H]+	L-Methionine methyl ester	17223	14732.7	Amino acids and derivatives	Amino acids and derivatives	10332-17-9	B	19118.7	17223	10366.1	14732.7	10817.3	12269.3	12304.4	12415.2	--	--	12269.3	12304.4	-35.1
mws5037	203.14	86.1	202.132	C9H18N2O3	[M+H]+	L-Alanyl-L-leucine	29016.3	21503.7	Amino acids and derivatives	Amino acids and derivatives	3303-34-2	B	36494.7	29016.3	19034.3	21503.7	14469.3	7928.43	8862.9	12946.6	--	--	7928.43	8862.9	-934.467
pmb0962	235.1	118.3	234.158	C10H22N2O4	[M+H]+	L-Lysine-Butanoic Acid	3360.23	9910.57	Amino acids and derivatives	Amino acids and derivatives	80407-71-2	B	2447	3360.23	633.2	9910.57	11892.6	4137.63	5223.87	13687.4	--	--	4137.63	5223.87	-1086.23
pmb1283	448.1	163.5	447.215	C18H33N5O6S	[M+H]+	L-Glutaminyl-L-valyl-L-valyl-L-cysteine	9	9	Amino acids and derivatives	Amino acids and derivatives	-	B	15666.2	9	5030.93	9	9	11727.4	12478.1	13729.5	--	--	11727.4	12478.1	-750.7
mws0736	189.12	86	188.116	C8H16N2O3	[M+H]+	N-Glycyl-L-leucine*	13225	7853.23	Amino acids and derivatives	Amino acids and derivatives	869-19-2	B	42650.3	13225	17038.7	7853.23	8338.8	14263.7	12130.7	14257.9	C02155	--	14263.7	12130.7	2133
pme2735	399.2	250	398.137	C15H22N6O5S	[M+H]+	S-Adenosyl-L-methionine	19932	34835.3	Amino acids and derivatives	Amino acids and derivatives	29908-03-0	B	42219.3	19932	26620	34835.3	30260.3	19435.1	14517	16204.7	C00019	ko00261,ko00270,ko00330,ko00908,ko01100,ko01110,ko01230,ko04122	19435.1	14517	4918.07
Lmhp002031	245.18	86.1	245.186	C12H24N2O3	[M+H]+	L-Leucyl-L-Leucine	12871.2	3701.53	Amino acids and derivatives	Amino acids and derivatives	3303-31-9	B	102793	12871.2	10225.8	3701.53	3548.87	7432.33	4776.83	17478.7	--	--	7432.33	4776.83	2655.5
pme0109	212.09	166	211.084	C10H13NO4	[M+H]+	Methyldopa	7386.77	13286.4	Amino acids and derivatives	Amino acids and derivatives	555-30-6	B	20714	7386.77	19252.7	13286.4	6732.27	8530.73	11736.7	17986.9	C07194	--	8530.73	11736.7	-3205.93
mws0221	241.03	152	240.024	C6H12N2O4S2	[M+H]+	L-Cystine	11888.5	13428.3	Amino acids and derivatives	Amino acids and derivatives	56-89-3	B	15935.4	11888.5	7017.87	13428.3	2721.8	9774.9	3603.77	21279.3	C00491	ko00270,ko01100,ko02010	9774.9	3603.77	6171.13
pmf0470	132.07	73	131.058	C5H9NO3	[M+H]+	cis-4-Hydroxy-D-proline*	30923.7	26528.3	Amino acids and derivatives	Amino acids and derivatives	2584-71-6	B	20550.3	30923.7	29298.7	26528.3	23665	27937.3	25354.7	22023.3	C03440	ko00330,ko01100	27937.3	25354.7	2582.67
Lmbp000123	164.07	56.05	163.067	C6H13NO2S	[M+H]+	L-Homomethionine	3830.33	5970.87	Amino acids and derivatives	Amino acids and derivatives	25148-30-5	B	28861.7	3830.33	11901.1	5970.87	3513	26144.3	6849.27	22230.7	C17213	ko00966,ko01110,ko01210	26144.3	6849.27	19295.1
pme3382	160.06	98	161.069	C6H11NO4	[M-H]-	N-Acetyl-L-threonine	19276	19642.3	Amino acids and derivatives	Amino acids and derivatives	17093-74-2	B	27553.7	19276	36749.7	19642.3	27194.7	36998	22601	25446	--	--	36998	22601	14397
pme1712	275	257	276.132	C11H20N2O6	[M-H]-	L-Saccharopine	18701.3	23905	Amino acids and derivatives	Amino acids and derivatives	997-68-2	B	17265.3	18701.3	18410	23905	26602.3	46919	33352.3	25745.3	C00449	ko00300,ko00310,ko01100,ko01110,ko01230	46919	33352.3	13566.7
pme2122	112.09	95	111.08	C5H9N3	[M+H]+	Histamine	28318.7	50416	Amino acids and derivatives	Amino acids and derivatives	51-45-6	B	16531.3	28318.7	12689.7	50416	59481	17463	11305.3	25985.3	C00388	ko00340,ko01100,ko01110	17463	11305.3	6157.7
pme0170	217.13	158	216.122	C8H16N4O3	[M+H]+	N-Acetyl-L-Arginine	201457	152197	Amino acids and derivatives	Amino acids and derivatives	155-84-0	B	56382.7	201457	40280.7	152197	127217	37260	54378	27322	--	--	37260	54378	-17118
mws0629	281.11	166	280.106	C13H16N2O5	[M+H]+	L-Aspartyl-L-Phenylalanine	27197	27519.7	Amino acids and derivatives	Amino acids and derivatives	13433-09-5	B	44271.7	27197	42015.3	27519.7	29044.7	42018.7	29457.7	30266.7	--	--	42018.7	29457.7	12561
pme2527	133	116	132.09	C5H12N2O2	[M+H]+	L-Ornithine	293903	249387	Amino acids and derivatives	Amino acids and derivatives	70-26-8	B	135533	293903	97412.7	249387	418970	105368	64880.7	31494	C00077	ko00220,ko00330,ko00472,ko00480,ko01100,ko01110,ko01210,ko01230,ko02010	105368	64880.7	40487.7
mws4176	237.12	120.09	236.116	C12H16N2O3	[M+H]+	L-Alanyl-L-Phenylalanine	18350.3	17467.3	Amino acids and derivatives	Amino acids and derivatives	3061-90-3	B	91182.3	18350.3	14416.3	17467.3	11036	11686.3	5843.1	32346	--	--	11686.3	5843.1	5843.23
pme0181	170.09	124	169.085	C7H11N3O2	[M+H]+	3-Methyl-L-Histidine	32183.7	28354.7	Amino acids and derivatives	Amino acids and derivatives	368-16-1	B	34045	32183.7	35748.7	28354.7	25954.3	34029.7	27867.3	34037.3	C01152	ko00340,ko01100	34029.7	27867.3	6162.33
pme0195	120.02	62	121.02	C3H7NO2S	[M-H]-	L-Cysteine	81414.3	50923	Amino acids and derivatives	Amino acids and derivatives	52-90-4	B	36773.3	81414.3	39362	50923	49264.3	34894.7	95566.3	35369	C00097	ko00260,ko00270,ko00311,ko00332,ko00430,ko00460,ko00480,ko00730,ko00770,ko00920,ko00970,ko01100,ko01110,ko01200,ko01230,ko04122	34894.7	95566.3	-60671.7
pme0137	187.07	125	188.08	C7H12N2O4	[M-H]-	N-Acetyl-L-Glutamine	34430	82848	Amino acids and derivatives	Amino acids and derivatives	2490-97-3	B	41270.3	34430	19010	82848	61514.3	41260.3	31575.7	40958.7	--	--	41260.3	31575.7	9684.67
mws5042	223.11	120.09	222.1	C11H14N2O3	[M+H]+	L-Glycyl-L-phenylalanine	25122.3	24505.7	Amino acids and derivatives	Amino acids and derivatives	721-66-4	B	185620	25122.3	26702.7	24505.7	19140.3	20326.7	8254.77	43218.3	--	--	20326.7	8254.77	12071.9
Lmhp001670	231.16	72.08	231.17	C11H22N2O3	[M+H]+	L-Valyl-L-Leucine	30666	17796	Amino acids and derivatives	Amino acids and derivatives	3989-97-7	B	231027	30666	10848.5	17796	12024.8	17203.7	10361.4	46321.7	--	--	17203.7	10361.4	6842.27
pme0120	118.09	101	117.079	C5H11NO2	[M+H]+	5-Aminovaleric acid	12768	14469.7	Amino acids and derivatives	Amino acids and derivatives	660-88-8	B	63849.7	12768	25512	14469.7	17180.7	13410.6	16752.4	46964.3	C00431	ko00310,ko00330,ko01100	13410.6	16752.4	-3341.77
Lmhp002001	265.15	72.08	264.147	C14H20N2O3	[M+H]+	L-Valyl-L-Phenylalanine	60978.3	65463	Amino acids and derivatives	Amino acids and derivatives	3918-92-1	B	206917	60978.3	59044.7	65463	38957.7	46611	46132.3	58529	--	--	46611	46132.3	478.667
Zmgn002106	206.08	58.03	207.09	C11H13NO3	[M-H]-	N-Acetyl-L-phenylalanine	157711	354310	Amino acids and derivatives	Amino acids and derivatives	2018-61-3	B	12264	157711	7965.17	354310	153043	19254.7	11875.1	61673.3	C03519	ko00360,ko01100	19254.7	11875.1	7379.53
mws5035	279.17	120.08	278.163	C15H22N2O3	[M+H]+	L-Leucyl-L-phenylalanine	25344.3	30721.7	Amino acids and derivatives	Amino acids and derivatives	56217-82-4	B	161537	25344.3	24899	30721.7	24695	17581.3	12645	63326.7	--	--	17581.3	12645	4936.33
mws1050	148.06	88	147.053	C5H9NO4	[M+H]+	O-Acetylserine	56702	42475.7	Amino acids and derivatives	Amino acids and derivatives	5147-00-2	B	56169.7	56702	76012	42475.7	51966	23476.7	35622.3	66658.3	C00979	ko00270,ko00908,ko00920,ko01100,ko01110,ko01200,ko01230,ko04122	23476.7	35622.3	-12145.7
pmb2857	308.1	146.1	309.106	C11H19NO9	[M-H]-	L-Glutamic acid-O-glycoside	18410	17453.7	Amino acids and derivatives	Amino acids and derivatives	-	B	29184.3	18410	18659	17453.7	19883.7	62575.7	17354.1	67400.7	--	--	62575.7	17354.1	45221.6
pme2758	162.04	144	163.048	C5H9NO5	[M-H]-	4-Hydroxy-L-glutamic acid	83009	58600.7	Amino acids and derivatives	Amino acids and derivatives	3913-68-6	B	54385.3	83009	20327.7	58600.7	94458.3	155593	116758	75285.7	C03079	--	155593	116758	38835.3
pme2559	174.04	88	175.048	C6H9NO5	[M-H]-	N-Acetyl-L-Aspartic Acid	34273.7	47473	Amino acids and derivatives	Amino acids and derivatives	997-55-7	B	336677	34273.7	16277	47473	48697.7	94337.7	51665.7	90817.3	C01042	ko00250,ko01100	94337.7	51665.7	42672
mws0217	76.04	29.99	75.032	C2H5NO2	[M+H]+	L-Glycine	31847	46566	Amino acids and derivatives	Amino acids and derivatives	56-40-6	B	54523.7	31847	99640.7	46566	166227	31485.3	61560.3	91819	C00037	ko00230,ko00260,ko00310,ko00440,ko00460,ko00480,ko00630,ko00730,ko00860,ko00970,ko01100,ko01110,ko01200,ko01230,ko02010	31485.3	61560.3	-30075
NK10251888	203.15	70.07	202.143	C8H18N4O2	[M+H]+	NG,NG-Dimethyl-L-arginine	155043	143463	Amino acids and derivatives	Amino acids and derivatives	30315-93-6	B	160287	155043	75310.7	143463	126439	91602	90181.3	115872	C03626	--	91602	90181.3	1420.67
pme1228	221.09	204	220.085	C11H12N2O3	[M+H]+	5-Hydroxy-L-tryptophan	11148.5	82405.7	Amino acids and derivatives	Amino acids and derivatives	56-69-9	B	38518	11148.5	108003	82405.7	69499.3	231403	102034	126182	C00643	ko00380,ko01100	231403	102034	129370
mws1375	304.15	185.09	303.143	C12H21N3O6	[M+H]+	Nicotianamine	116959	99841	Amino acids and derivatives	Amino acids and derivatives	34441-14-0	B	56667	116959	34649.3	99841	108261	115612	121657	133203	C05324	--	115612	121657	-6044.67
pmb2855	307	145	308.122	C11H20N2O8	[M-H]-	L-Glutamine-O-glycoside	1618.33	846.167	Amino acids and derivatives	Amino acids and derivatives	-	B	29195.7	1618.33	26370.8	846.167	9	25648.3	7739.37	133332	--	--	25648.3	7739.37	17909
pme0193	147.08	84	146.069	C5H10N2O3	[M+H]+	L-Glutamine	267073	399223	Amino acids and derivatives	Amino acids and derivatives	56-85-9	A	188893	267073	148850	399223	439100	166707	107900	150788	C00064	ko00220,ko00230,ko00240,ko00250,ko00630,ko00750,ko00910,ko00970,ko01100,ko01230,ko02010	166707	107900	58806.7
pme0075	188.06	128	189.064	C7H11NO5	[M-H]-	N-Acetyl-L-glutamic acid	377400	226463	Amino acids and derivatives	Amino acids and derivatives	1188-37-0	B	113515	377400	361547	226463	466277	272503	443220	159013	C00624	ko00220,ko01100,ko01110,ko01210,ko01230	272503	443220	-170717
pme0026	147.11	84	146.106	C6H14N2O2	[M+H]+	L-Lysine	297223	395507	Amino acids and derivatives	Amino acids and derivatives	56-87-1	A	197727	297223	146947	395507	468727	181067	109435	161207	C00047	ko00300,ko00310,ko00780,ko00960,ko00970,ko01100,ko01110,ko01210,ko01230,ko02010	181067	109435	71632
pmb2591	245.09	203.2	246.1	C13H14N2O3	[M-H]-	N-Acetyl-L-Tryptophan	185553	415137	Amino acids and derivatives	Amino acids and derivatives	1218-34-4	A	16571	185553	8638.33	415137	214553	61481	29420	163780	--	--	61481	29420	32061
mws0193	190.12	127	189.111	C7H15N3O3	[M+H]+	L-Homocitrulline	198220	379377	Amino acids and derivatives	Amino acids and derivatives	1190-49-4	B	423323	198220	267273	379377	558560	214113	168677	181190	C02427	--	214113	168677	45436.7
Hmsp000364	144.1	98.09	143.095	C7H13NO2	[M+H]+	L-Cyclopentylglycine	83375.3	136146	Amino acids and derivatives	Amino acids and derivatives	2521-84-8	B	165589	83375.3	36792.7	136146	91515	122207	163867	241277	--	--	122207	163867	-41660
mws0263	128.04	82.03	129.043	C5H7NO3	[M-H]-	5-Oxo-L-Proline	9458.33	10632	Amino acids and derivatives	Amino acids and derivatives	98-79-3	B	635817	9458.33	438690	10632	74794	53348.3	225197	287190	C01879	ko00480,ko01100	53348.3	225197	-171848
mws0219	132.03	88	133.038	C4H7NO4	[M-H]-	L-Aspartic Acid	383653	292570	Amino acids and derivatives	Amino acids and derivatives	56-84-8	B	179627	383653	173230	292570	454543	276557	400117	298600	C00049	ko00220,ko00250,ko00260,ko00261,ko00270,ko00300,ko00340,ko00410,ko00460,ko00710,ko00760,ko00770,ko00970,ko01100,ko01110,ko01200,ko01210,ko01230,ko02010	276557	400117	-123560
mws0216	132.07	86	131.058	C5H9NO3	[M+H]+	Trans-4-Hydroxy-L-proline*	502007	385707	Amino acids and derivatives	Amino acids and derivatives	51-35-4	B	124783	502007	82375.7	385707	505233	150864	57620.7	357517	C01157	ko00330,ko01100,ko02010	150864	57620.7	93243.7
mws4134	611.14	306.08	612.152	C20H32N6O12S2	[M-H]-	Oxiglutatione	511877	717510	Amino acids and derivatives	Amino acids and derivatives	27025-41-8	A	343637	511877	145903	717510	533563	555650	706770	368803	C00127	ko00480,ko01100	555650	706770	-151120
mws0260	175.12	116	174.112	C6H14N4O2	[M+H]+	L-Arginine	1.85207e+06	1.77397e+06	Amino acids and derivatives	Amino acids and derivatives	74-79-3	A	1.09236e+06	1.85207e+06	1.09809e+06	1.77397e+06	1.94577e+06	684817	860083	413363	C00062	ko00220,ko00261,ko00330,ko00472,ko00970,ko01100,ko01110,ko01230,ko02010	684817	860083	-175267
pme3388	189.13	144	188.127	C7H16N4O2	[M+H]+	Homoarginine	616240	620353	Amino acids and derivatives	Amino acids and derivatives	156-86-5	B	522527	616240	330147	620353	710223	518527	568147	420270	C01924	--	518527	568147	-49620
pme1086	306.08	143	307.084	C10H17N3O6S	[M-H]-	Glutathione reduced form	626857	205045	Amino acids and derivatives	Amino acids and derivatives	70-18-8	A	494080	626857	247663	205045	462170	387460	207273	427770	C00051	ko00270,ko00480,ko01100,ko02010	387460	207273	180187
Rfmb320	144.1	84.08	143.095	C7H13NO2	[M+H]+	1-Methylpiperidine-2-carboxylic acid	582293	1062100	Amino acids and derivatives	Amino acids and derivatives	7730-87-2	B	236440	582293	114513	1062100	533990	196337	253180	445110	--	--	196337	253180	-56843.3
pme2773	223.07	134	222.067	C7H14N2O4S	[M+H]+	L-Cystathionine	607923	1.12795e+06	Amino acids and derivatives	Amino acids and derivatives	56-88-2	B	283277	607923	328547	1.12795e+06	1.11949e+06	1298530	641040	558327	C02291	ko00260,ko00270,ko01100,ko01110,ko01230	1298530	641040	657490
pmb0464	458.1	116.3	457.143	C16H27NO14	[M+H]+	L-Aspartic acid-O-diglucoside	348740	544000	Amino acids and derivatives	Amino acids and derivatives	-	B	224007	348740	237057	544000	699893	207432	163420	603650	--	--	207432	163420	44012
pme2914	161.05	99	162.053	C6H10O5	[M-H]-	3-Hydroxy-3-methylpentane-1,5-dioic acid	759960	1527900	Amino acids and derivatives	Amino acids and derivatives	503-49-1	B	980520	759960	428937	1527900	999667	337627	296837	712730	C03761	--	337627	296837	40790
pme0006	116.07	70.1	115.063	C5H9NO2	[M+H]+	L-Proline	868233	1769780	Amino acids and derivatives	Amino acids and derivatives	147-85-3	A	798060	868233	527353	1769780	1.40787e+06	199073	249720	730737	C00148	ko00330,ko00332,ko00970,ko01100,ko01110,ko01230,ko02010	199073	249720	-50646.7
Lmqp000427	146.08	82.07	145.074	C6H11NO3	[M+H]+	N-Methyl-Trans-4-Hydroxy-L-Proline	90653	105944	Amino acids and derivatives	Amino acids and derivatives	4252-82-8	B	55907	90653	56403.7	105944	113785	161887	63677.3	827177	--	--	161887	63677.3	98209.3
pme0278	191.1	128	190.095	C7H14N2O4	[M+H]+	2,6-Diaminooimelic acid	464830	645430	Amino acids and derivatives	Amino acids and derivatives	583-93-7	B	546180	464830	250790	645430	1.78683e+06	1.15061e+06	656837	850843	C00666	ko00300,ko01100,ko01110,ko01230	1.15061e+06	656837	493770
mws0582	322.11	130	321.099	C11H19N3O6S	[M+H]+	S-(Methyl)glutathione	271534	179160	Amino acids and derivatives	Amino acids and derivatives	2922-56-7	B	1.2996e+06	271534	1.26603e+06	179160	549690	535577	1.09485e+06	851147	C11347	--	535577	1.09485e+06	-559270
mws0001	133.06	74	132.054	C4H8N2O3	[M+H]+	L-Asparagine	246787	212913	Amino acids and derivatives	Amino acids and derivatives	70-47-3	B	512580	246787	438293	212913	903170	162117	314913	991700	C00152	ko00250,ko00460,ko00970,ko01100,ko01110,ko01230	162117	314913	-152797
pme0008	176.1	113	175.096	C6H13N3O3	[M+H]+	L-Citrulline	7407300	2.99323e+06	Amino acids and derivatives	Amino acids and derivatives	372-75-8	A	4798100	7407300	4.68483e+06	2.99323e+06	1.10673e+07	8424600	5464200	1092600	C00327	ko00220,ko01100,ko01110,ko01230	8424600	5464200	2960400
mws0227	132.1	86.2	131.095	C6H13NO2	[M+H]+	L-Leucine*	217523	1.08661e+06	Amino acids and derivatives	Amino acids and derivatives	61-90-5	A	1023030	217523	504200	1.08661e+06	883730	264000	655027	1.11376e+06	C00123	ko00280,ko00290,ko00966,ko00970,ko01100,ko01110,ko01210,ko01230,ko02010	264000	655027	-391027
mws0258	132.1	86	131.095	C6H13NO2	[M+H]+	L-Isoleucine*	216743	1.06547e+06	Amino acids and derivatives	Amino acids and derivatives	73-32-5	A	1.03165e+06	216743	489500	1.06547e+06	876860	287447	669460	1132440	C00407	ko00280,ko00290,ko00460,ko00960,ko00966,ko00970,ko01100,ko01110,ko01210,ko01230,ko02010	287447	669460	-382013
mws1587	132.1	86	131.095	C6H13NO2	[M+H]+	L-Norleucine*	223647	1.09522e+06	Amino acids and derivatives	Amino acids and derivatives	327-57-1	A	998480	223647	486810	1.09522e+06	900707	289083	663183	1.15971e+06	C01933	--	289083	663183	-374100
pme1210	150.06	61	149.051	C5H11NO2S	[M+H]+	L-Methionine	248787	1.23338e+06	Amino acids and derivatives	Amino acids and derivatives	63-68-3	B	1.53267e+06	248787	925987	1.23338e+06	1.29452e+06	257847	884340	1.86826e+06	C00073	ko00270,ko00966,ko00970,ko01100,ko01110,ko01210,ko01230	257847	884340	-626493
Zmyn000155	173.11	131.08	174.1	C7H14N2O3	[M-H]-	N-α-Acetyl-L-ornithine	1.70557e+07	13141000	Amino acids and derivatives	Amino acids and derivatives	6205-08-9	B	6.32307e+06	1.70557e+07	6.12697e+06	13141000	1.80587e+07	4866900	5.82653e+06	1.90993e+06	C00437	ko00220,ko01100,ko01110,ko01210,ko01230	4866900	5.82653e+06	-959633
pme2617	166.05	102	165.046	C5H11NO3S	[M+H]+	L-Methionine Sulfoxide	1.89967e+06	1.60907e+06	Amino acids and derivatives	Amino acids and derivatives	3226-65-1	B	2.10867e+06	1.89967e+06	2.15453e+06	1.60907e+06	1.71123e+06	1908800	1823900	1.94837e+06	C02989	ko00270	1908800	1823900	84900
Zmjp000182	189.13	70.07	188.127	C7H16N4O2	[M+H]+	N-Monomethyl-L-arginine	3.15613e+06	3.43003e+06	Amino acids and derivatives	Amino acids and derivatives	17035-90-4	A	3.15987e+06	3.15613e+06	1.80943e+06	3.43003e+06	4.06047e+06	2.78953e+06	2825200	2.33707e+06	C03884	--	2.78953e+06	2825200	-35666.7
Zmzn000113	146.05	102.06	147.053	C5H9NO4	[M-H]-	L-threo-3-Methylaspartate	3.08517e+06	2.59203e+06	Amino acids and derivatives	Amino acids and derivatives	6061-13-8	A	1.22394e+06	3.08517e+06	1.76693e+06	2.59203e+06	3263100	2.22683e+06	2.70107e+06	2.72273e+06	C03618	ko00630,ko00660,ko01100,ko01200	2.22683e+06	2.70107e+06	-474233
pme3017	104.07	58	103.063	C4H9NO2	[M+H]+	2-Aminoisobutyric acid*	3.48767e+06	4.54503e+06	Amino acids and derivatives	Amino acids and derivatives	62-57-7	A	4.26383e+06	3.48767e+06	2.24087e+06	4.54503e+06	3.11103e+06	3.05093e+06	2762000	2.85763e+06	C03665	--	3.05093e+06	2762000	288933
pme1002	138.09	103	137.084	C8H11NO	[M+H]+	L-Tyramine	863059	1.64079e+06	Amino acids and derivatives	Amino acids and derivatives	51-67-2	A	1.98275e+07	863059	20702300	1.64079e+06	1.2692e+06	2957500	1.10793e+06	3.03508e+06	C00483	ko00350,ko00950,ko01100,ko01110	2957500	1.10793e+06	1.84957e+06
pme0122	189.12	126	188.116	C8H16N2O3	[M+H]+	N6-Acetyl-L-lysine	4724200	7.12447e+06	Amino acids and derivatives	Amino acids and derivatives	692-04-6	A	8909800	4724200	5.02817e+06	7.12447e+06	9.98113e+06	4.21173e+06	3.21527e+06	3220800	C02727	ko00310,ko01100	4.21173e+06	3.21527e+06	996467
pme3033	104.07	86	103.063	C4H9NO2	[M+H]+	N,N-Dimethylglycine*	787657	907010	Amino acids and derivatives	Amino acids and derivatives	1118-68-9	A	1.86667e+06	787657	875113	907010	975457	817530	716317	3.27147e+06	C01026	ko00260,ko01100	817530	716317	101213
mws0256	118.09	72.1	117.079	C5H11NO2	[M+H]+	L-Valine	936337	3401400	Amino acids and derivatives	Amino acids and derivatives	72-18-4	A	4.86923e+06	936337	2.94607e+06	3401400	3674300	917830	2.06827e+06	3.87367e+06	C00183	ko00280,ko00290,ko00311,ko00460,ko00770,ko00966,ko00970,ko01100,ko01110,ko01210,ko01230,ko02010	917830	2.06827e+06	-1.15044e+06
mws0254	156.08	110	155.069	C6H9N3O2	[M+H]+	L-Histidine	5547900	1.0706e+07	Amino acids and derivatives	Amino acids and derivatives	71-00-1	B	3.16337e+06	5547900	2477800	1.0706e+07	1.22944e+07	4.49277e+06	2030200	5.12417e+06	C00135	ko00340,ko00410,ko00970,ko01100,ko01110,ko01230,ko02010	4.49277e+06	2030200	2.46257e+06
pme0021	166.09	120.08	165.07	C9H11NO2	[M+H]+	L-Phenylalanine	1881600	13634900	Amino acids and derivatives	Amino acids and derivatives	63-91-2	A	3713100	1881600	2317600	13634900	5.68187e+06	667383	768980	5905200	C00079	ko00360,ko00400,ko00460,ko00940,ko00960,ko00966,ko00970,ko00998,ko01100,ko01110,ko01210,ko01230,ko02010	667383	768980	-101597
mws0250	182.08	136.1	181.074	C9H11NO3	[M+H]+	L-Tyrosine	4342400	2.31884e+07	Amino acids and derivatives	Amino acids and derivatives	60-18-4	A	7.56357e+06	4342400	3.93963e+06	2.31884e+07	3.00963e+07	2100900	1447500	6.04173e+06	C00082	ko00130,ko00261,ko00350,ko00360,ko00400,ko00460,ko00730,ko00940,ko00950,ko00965,ko00966,ko00970,ko00998,ko01100,ko01110,ko01210,ko01230	2100900	1447500	653400
mws0230	120.07	74	119.058	C4H9NO3	[M+H]+	L-Threonine*	4.99627e+06	7236100	Amino acids and derivatives	Amino acids and derivatives	72-19-5	B	8.87257e+06	4.99627e+06	6290300	7236100	1.22763e+07	7.48447e+06	5347000	9397000	C00188	ko00260,ko00261,ko00290,ko00860,ko00970,ko01100,ko01110,ko01230,ko02010	7.48447e+06	5347000	2.13747e+06
pme0010	106	60	105.043	C3H7NO3	[M+H]+	L-Serine	4711400	5.97933e+06	Amino acids and derivatives	Amino acids and derivatives	56-45-1	B	8.31887e+06	4711400	7853300	5.97933e+06	9.21093e+06	4.23627e+06	4128400	9583200	C00065	ko00260,ko00261,ko00270,ko00460,ko00600,ko00630,ko00920,ko00970,ko01100,ko01110,ko01200,ko01230,ko02010	4.23627e+06	4128400	107867
mws0282	203.08	116.05	204.09	C11H12N2O2	[M-H]-	L-Tryptophan	820333	1.50003e+07	Amino acids and derivatives	Amino acids and derivatives	73-22-3	A	3.14101e+06	820333	308770	1.50003e+07	2424500	1.31943e+07	3.0904e+06	9.60643e+06	C00078	ko00260,ko00380,ko00400,ko00901,ko00966,ko00970,ko00998,ko01100,ko01110,ko01210,ko01230	1.31943e+07	3.0904e+06	1.01039e+07
Rfmb319	130.09	84.08	129.079	C6H11NO2	[M+H]+	Pipecolic acid	1.07711e+07	30304000	Amino acids and derivatives	Amino acids and derivatives	4043-87-2	B	11469100	1.07711e+07	8.37073e+06	30304000	8.78817e+06	4.73907e+06	1.01838e+07	1.24827e+07	C00408	ko00310,ko00960,ko01100,ko01110	4.73907e+06	1.01838e+07	-5.44477e+06
pme0014	148.06	84	147.053	C5H9NO4	[M+H]+	L-Glutamic acid	3.87467e+07	3.26897e+07	Amino acids and derivatives	Amino acids and derivatives	56-86-0	A	17475000	3.87467e+07	1.83127e+07	3.26897e+07	40976000	3.83077e+07	28774000	3.16683e+07	C00025	ko00220,ko00250,ko00330,ko00332,ko00340,ko00430,ko00480,ko00630,ko00650,ko00660,ko00860,ko00910,ko00970,ko01100,ko01110,ko01200,ko01210,ko01230,ko02010	3.83077e+07	28774000	9.53367e+06
Hmqp006023	326.27	309.27	324.266	C20H36O3	[M+H]+	Ethyl 9-Hydroxy-10,12-octadecadienoic acid	2096.73	2347.3	Lipids	Free fatty acids	-	B	3203.07	2096.73	2573.97	2347.3	1353.28	2106.33	3771.63	2367.6	--	--	2106.33	3771.63	-1665.3
Zmyn004548	291.2	235.17	292.204	C18H28O3	[M-H]-	12-Oxo-phytodienoic acid	1812.37	1460.85	Lipids	Free fatty acids	85551-10-6	B	1132.1	1812.37	1852.37	1460.85	1245.07	1369.07	1075.01	2482.23	C01226	ko00592,ko01100,ko01110	1369.07	1075.01	294.06
mws0361	253.22	235.19	254.225	C16H30O2	[M-H]-	Palmitoleic Acid	2898.53	2660.2	Lipids	Free fatty acids	373-49-9	A	2458.93	2898.53	2729	2660.2	2284.87	2587.47	3013.63	3099.9	C08362	ko00061	2587.47	3013.63	-426.167
Lmbn005287	311.22	249.22	312.23	C18H32O4	[M-H]-	7S,8S-DiHODE; (9Z,12Z)-(7S,8S)-Dihydroxyoctadeca-9,12-dienoic acid	4924.43	4751.17	Lipids	Free fatty acids	143288-65-7	B	5369.53	4924.43	5203.93	4751.17	4697.73	4852.53	4753.23	4563.07	C07354	ko00591	4852.53	4753.23	99.3
pmp001269	286.31	268.3	285.303	C18H39NO	[M+H]+	Hexadecyl ethanolamine	13788.6	19981.7	Lipids	Free fatty acids	-	A	3778	13788.6	8059.2	19981.7	14336.3	2116.2	16456.3	4815.47	--	--	2116.2	16456.3	-14340.1
Lmbn005662	295.23	171.1	296.235	C18H32O3	[M-H]-	9(10)-EpOME;(9R,10S)-(12Z)-9,10-Epoxyoctadecenoic acid*	5254.8	4323.13	Lipids	Free fatty acids	16833-56-0	B	4700.33	5254.8	4895.7	4323.13	4771.3	3087.9	3946.07	5027.67	C14825	ko00591,ko01100	3087.9	3946.07	-858.167
Lmbn005487	313.24	251.24	314.246	C18H34O4	[M-H]-	12,13-DHOME; (9Z)-12,13-Dihydroxyoctadec-9-enoic acid	5899.37	6541.17	Lipids	Free fatty acids	263399-35-5	B	5792.63	5899.37	5518.23	6541.17	5425.77	6195.97	4812.3	5276.53	C14829	ko00591	6195.97	4812.3	1383.67
Lmbn005443	293.21	235.17	294.219	C18H30O3	[M-H]-	13-KODE; (9Z,11E)-13-Oxooctadeca-9,11-dienoic acid	4433.27	2767.8	Lipids	Free fatty acids	54739-30-9	B	3650.5	4433.27	4359.33	2767.8	2329.83	2851.27	1430.93	5984.7	C14765	ko00591	2851.27	1430.93	1420.33
Lmbn004240	329.23	199.13	330.241	C18H34O5	[M-H]-	9,10-Dihydroxy-12,13-epoxyoctadecanoic acid	23797.6	9344.6	Lipids	Free fatty acids	-	B	19949.3	23797.6	5741.77	9344.6	7333.4	12963.7	6212.7	6066	C14837	ko00591	12963.7	6212.7	6750.97
Lmbn003970	329.23	211.14	330.241	C18H34O5	[M-H]-	9,12,13-TriHOME; 9(S),12(S),13(S)-Trihydroxy-10(E)-octadecenoic acid	6423.63	5889.17	Lipids	Free fatty acids	97134-11-7	B	5973.43	6423.63	6273.67	5889.17	5752.67	7333.7	6797.17	6191.73	C14833	ko00591	7333.7	6797.17	536.533
pmn001691	327.22	291.2	328.225	C18H32O5	[M-H]-	9,12,13-Trihydroxy-10,15-octadecadienoic acid	8584.3	7615.9	Lipids	Free fatty acids	-	A	84975.3	8584.3	15906	7615.9	7348.6	16691	11564.7	8792.83	--	--	16691	11564.7	5126.33
mws1488	255.23	237.22	256.24	C16H32O2	[M-H]-	Palmitic acid	12573	10444.3	Lipids	Free fatty acids	57-10-3	A	11606.9	12573	11577.3	10444.3	11105.3	10544.3	11050	11134.3	C00249	ko00061,ko00062,ko00071,ko00073,ko01040,ko01100,ko01212	10544.3	11050	-505.7
pmb2799	295.23	195.2	296.235	C18H32O3	[M-H]-	12,13-Epoxy-9-Octadecenoic Acid*	15697.3	11083.7	Lipids	Free fatty acids	6799-85-5	B	10572	15697.3	12653.7	11083.7	11602	9605.67	9263.37	12871	C14826	ko00591,ko01100	9605.67	9263.37	342.3
YC512118	282.28	247.24	281.272	C18H35NO	[M+H]+	Oleamide (9-Octadecenamide)	21124.7	27027.3	Lipids	Free fatty acids	301-02-0	A	11314.7	21124.7	19886.7	27027.3	30125	14259.3	14733	13281.3	C19670	--	14259.3	14733	-473.667
pmb2791	309.21	209.1	310.1	C18H30O4	[M-H]-	9-Hydroperoxy-10E,12,15Z-octadecatrienoic acid	17651	14383.7	Lipids	Free fatty acids	111004-08-1	B	18274.3	17651	16835.7	14383.7	16257.7	18400.7	16112	17095.3	C16321	ko00592,ko01110	18400.7	16112	2288.67
Zmpn003368	293.21	195.14	294.219	C18H30O3	[M-H]-	13S-Hydroxy-9Z,11E,15Z-octadecatrienoic acid	18523.3	16176.3	Lipids	Free fatty acids	87984-82-5	B	15767.3	18523.3	18857.7	16176.3	12456.7	12105	10471	17468.7	C16316	ko00592	12105	10471	1634
pmf0297	297.32	183.1	298.324	C20H42O	[M-H]-	1-Eicosanol	16012	13486.7	Lipids	Free fatty acids	629-96-9	B	19487.3	16012	14663.3	13486.7	13449	15072	15188.7	17826	--	--	15072	15188.7	-116.667
pmb2640	199.17	199.17	200.178	C12H24O2	[M-H]-	Dodecanoic acid (Lauric acid)	29409.7	28503.3	Lipids	Free fatty acids	143-07-7	B	24135.3	29409.7	28246.7	28503.3	26877.7	18840.7	26496.3	17877.3	C02679	ko00061,ko01100,ko01110	18840.7	26496.3	-7655.67
pmn001689	311.22	223.17	312.23	C18H32O4	[M-H]-	9-Hydroxy-12-oxo-15(Z)-octadecenoic acid	20708	22002	Lipids	Free fatty acids	-	B	20312.3	20708	21551	22002	21326.7	22981	24341	20490.7	C21924	ko00592,ko01110	22981	24341	-1360
pmb2789	309	209	310.214	C18H30O4	[M-H]-	13S-Hydroperoxy-6Z,9Z,11E-octadecatrienoic acid	29416.3	25894	Lipids	Free fatty acids	121107-97-9	B	32433.7	29416.3	27637.3	25894	27377.3	31650	27654	25908	--	--	31650	27654	3996
pmb2792	293.21	193.1	294.219	C18H30O3	[M-H]-	13-Hydroxy-6,9,11-octadecatrienoic acid	25536	28463.3	Lipids	Free fatty acids	74784-20-6	B	27446.7	25536	25997.3	28463.3	26538.3	25756	25674.3	26319.7	--	--	25756	25674.3	81.6667
Zmjn004133	311.22	293.21	312.23	C18H32O4	[M-H]-	9S-Hydroperoxy-10E,12Z-octadecadienoic acid	31043.7	28156	Lipids	Free fatty acids	5502-91-0	B	26695.3	31043.7	28936.7	28156	25281.3	27483.3	24404.7	30455	C14827	ko00591,ko01100	27483.3	24404.7	3078.67
pmn001606	309.28	309.28	310.287	C20H38O2	[M-H]-	Eicosenoic acid	38828.3	34370.3	Lipids	Free fatty acids	26764-41-0	B	31367.3	38828.3	33200	34370.3	34224	31902.3	34079.3	31974.3	C16526	ko01040	31902.3	34079.3	-2177
pmb2804	311.1	171.3	312.23	C18H32O4	[M-H]-	13S-Hydroperoxy-9Z,11E-octadecadienoic acid	64773.7	54440.7	Lipids	Free fatty acids	33964-75-9	B	56754.7	64773.7	56937	54440.7	52511.7	52515.7	53886.3	58406.7	C04717	ko00591,ko01100	52515.7	53886.3	-1370.67
pmn001694	329.23	229.15	330.241	C18H34O5	[M-H]-	9,10,13-Trihydroxy-11-Octadecenoic Acid	94278.3	80797.7	Lipids	Free fatty acids	29907-57-1	A	452027	94278.3	115773	80797.7	76667	144840	110622	92746	C14835	ko00591	144840	110622	34218.3
Lmbn005369	295.23	195.14	296.235	C18H32O3	[M-H]-	13(S)-HODE;13(S)-Hydroxyoctadeca-9Z,11E-dienoic acid*	127103	111220	Lipids	Free fatty acids	10219-69-9	A	77091.7	127103	102827	111220	95578.3	68378	65001	96585.7	C14762	ko00591	68378	65001	3377
Rfmb091	295.23	195.14	296.235	C18H32O3	[M-H]-	9S-Hydroxy-10E,12Z-octadecadienoic acid*	127037	103748	Lipids	Free fatty acids	15514-85-9	A	76043.7	127037	102318	103748	90848.7	65872.7	62487.7	96815	C14767	ko00591	65872.7	62487.7	3385
Zmgn005057	297.24	183.01	298.251	C18H34O3	[M-H]-	9,10-Epoxyoctadecanoic Acid	93289	100834	Lipids	Free fatty acids	2443-39-2	A	127040	93289	105054	100834	108300	139457	110657	116387	C19418	ko00073	139457	110657	28800
Lmqn008288	299.26	299.26	300.267	C18H36O3	[M-H]-	3-Hydroxyoctadecanoic Acid	144757	136833	Lipids	Free fatty acids	45261-96-9	B	143313	144757	146027	136833	128187	140757	144877	136220	--	--	140757	144877	-4120
mws0752	185.15	185.16	186.162	C11H22O2	[M-H]-	Undecylic Acid	173857	186210	Lipids	Free fatty acids	112-37-8	B	172173	173857	215060	186210	170170	159267	172213	151317	C17715	--	159267	172213	-12946.7
mws0383	267.23	267.23	268.24	C17H32O2	[M-H]-	10-Heptadecenoic Acid	176327	132447	Lipids	Free fatty acids	29743-97-3	A	125833	176327	110695	132447	103886	92512.3	97199	184523	--	--	92512.3	97199	-4686.67
mws0359	241.22	241.22	242.225	C15H30O2	[M-H]-	Pentadecanoic Acid	100375	73244	Lipids	Free fatty acids	1002-84-2	A	91204.7	100375	122905	73244	91829	67414	67015.3	198810	C16537	--	67414	67015.3	398.667
pmn001610	307.26	307.3	308.272	C20H36O2	[M-H]-	Eicosadienoic acid	55028.7	37195.7	Lipids	Free fatty acids	5598-38-9	B	29509	55028.7	62992	37195.7	40752.3	26518.7	18759.7	204362	C16525	ko01040	26518.7	18759.7	7759
Lmbn004685	311.22	223.17	312.23	C18H32O4	[M-H]-	5S,8R-DiHODE; (5S,8R,9Z,12Z)-5,8-Dihydroxyoctadeca-9,12-dienoate	92853.1	20456.7	Lipids	Free fatty acids	-	B	83016.3	92853.1	30796.7	20456.7	15142.6	12175.2	9	239420	C20186	ko00591	12175.2	9	12166.2
pmp001276	677.37	677.37	676.367	C33H56O14	[M+H]+	1-Linolenoyl-rac-glycerol-diglucoside	91600.3	54767.3	Lipids	Free fatty acids	-	A	721143	91600.3	118689	54767.3	82118	60915.3	72112.7	313300	--	--	60915.3	72112.7	-11197.3
pmb0889	279.23	95.1	278.225	C18H30O2	[M+H]+	Punicic acid (9Z,11E,13Z-octadecatrienoic acid)	462703	316080	Lipids	Free fatty acids	544-72-9	B	276410	462703	307957	316080	328197	224377	208703	349200	C08364	--	224377	208703	15673.3
pmf0397	311.3	183.1	312.303	C20H40O2	[M-H]-	Arachidic acid	1.85237e+06	1.19468e+06	Lipids	Free fatty acids	506-30-9	B	1.48977e+06	1.85237e+06	1.30293e+06	1.19468e+06	1.1588e+06	1611200	1.42327e+06	1744700	C06425	ko01040	1611200	1.42327e+06	187933
pmb1650	279.2	149.4	278.225	C18H30O2	[M+H]+	Octadeca-11E,13E,15Z-trienoic acid	2.21107e+06	2.23207e+06	Lipids	Free fatty acids	25575-00-2	B	1.96063e+06	2.21107e+06	2248300	2.23207e+06	2249600	1986000	2123300	1.96493e+06	--	--	1986000	2123300	-137300
mws2623	281.25	281.25	282.256	C18H34O2	[M-H]-	11-Octadecanoic acid(Vaccenic acid)	2.59847e+06	1953700	Lipids	Free fatty acids	506-17-2	A	1589400	2.59847e+06	1.84803e+06	1953700	1.47807e+06	1.63463e+06	1.40473e+06	2.48837e+06	C21944	--	1.63463e+06	1.40473e+06	229900
mws0119	227.2	227.2	228.209	C14H28O2	[M-H]-	Myristic Acid	4.12213e+06	3.71093e+06	Lipids	Free fatty acids	544-63-8	A	3221000	4.12213e+06	3450800	3.71093e+06	3.50543e+06	2971500	3.36477e+06	3.39077e+06	C06424	ko00061,ko01100	2971500	3.36477e+06	-393267
mws0396	281.25	281.25	282.256	C18H34O2	[M-H]-	Elaidic Acid	7.12723e+06	5371500	Lipids	Free fatty acids	112-79-8	B	4463400	7.12723e+06	4901900	5371500	3.89803e+06	4.39303e+06	3680000	6.79883e+06	C01712	--	4.39303e+06	3680000	713033
mws0367	277.22	277.22	278.225	C18H30O2	[M-H]-	α-Linolenic Acid*	6.92963e+06	6.11787e+06	Lipids	Free fatty acids	463-40-1	A	6437300	6.92963e+06	7631600	6.11787e+06	5.69643e+06	5.72583e+06	5.29357e+06	9908800	C06427	ko00592,ko01040,ko01100,ko01110	5.72583e+06	5.29357e+06	432267
mws0366	277.22	277.22	278.225	C18H30O2	[M-H]-	γ-Linolenic Acid*	6823700	6.08023e+06	Lipids	Free fatty acids	506-26-3	A	6.38773e+06	6823700	7598500	6.08023e+06	5.82633e+06	5864100	5383100	1.0119e+07	C06426	ko00591,ko01040,ko01100	5864100	5383100	481000
mws1489	283.26	283.26	284.272	C18H36O2	[M-H]-	Stearic Acid	18997000	1.65647e+07	Lipids	Free fatty acids	57-11-4	B	1.20577e+07	18997000	1.46763e+07	1.65647e+07	1.25863e+07	12476000	14968000	11966000	C01530	ko00061,ko01040	12476000	14968000	-2492000
mws1491	279.23	279.23	280.24	C18H32O2	[M-H]-	Linoleic acid	1.23673e+07	8.55547e+06	Lipids	Free fatty acids	60-33-3	B	1.66127e+07	1.23673e+07	19984000	8.55547e+06	11184500	1.41433e+07	1.16667e+07	2.10703e+07	C01595	ko00591,ko01040,ko01100	1.41433e+07	1.16667e+07	2.47667e+06
pme2827	239	223	240.245	C16H32O	[M-H]-	Palmitaldehyde	5.29597e+07	5.47417e+07	Lipids	Free fatty acids	629-80-1	B	4.96893e+07	5.29597e+07	49520000	5.47417e+07	5.34003e+07	5.34803e+07	56414000	50581000	C00517	ko00071	5.34803e+07	56414000	-2.93367e+06
pmb0302	126.1	96	125.024	C2H8NO3P	[M+H]+	2-Aminoethylphosphonate	3444.1	2580.93	Lipids	Glycerol ester	2041-14-7	B	3340.47	3444.1	10906.8	2580.93	1760.1	4549.57	7529.03	5769.8	C03557	ko00440,ko01100,ko02010	4549.57	7529.03	-2979.47
Lmhp010334	517.34	263.24	516.33	C27H48O9	[M+H]+	2-Linoleoylglycerol-1-O-glucoside	8313.57	7307.33	Lipids	Glycerol ester	-	B	6412.62	8313.57	5457.23	7307.33	4136.43	7420.9	5015.8	8873.47	--	--	7420.9	5015.8	2405.1
Lmhp008744	677.37	261.22	676.367	C33H56O14	[M+H]+	1-α-Linolenoyl-glycerol-2,3-di-O-glucoside	4415.4	3129.03	Lipids	Glycerol ester	-	B	21429.7	4415.4	5296.97	3129.03	1462.2	7171.03	3170.6	11212.6	--	--	7171.03	3170.6	4000.43
Lmhp010573	517.34	263.24	516.33	C27H48O9	[M+H]+	1-Linoleoylglycerol-3-O-glucoside	29950.3	33502	Lipids	Glycerol ester	-	B	6409.33	29950.3	9354.97	33502	22302.3	20867.3	27495.7	11544.7	--	--	20867.3	27495.7	-6628.33
Lmhp009773	515.32	261.22	514.314	C27H46O9	[M+H]+	1-α-Linolenoyl-glycerol-3-O-glucoside	17128.5	14473.4	Lipids	Glycerol ester	-	A	20419.3	17128.5	7828.43	14473.4	8793.4	27174.3	15529.4	23409	--	--	27174.3	15529.4	11644.9
Lmhp009190	679.39	263.24	678.383	C33H58O14	[M+H]+	2-Linoleoylglycerol-1,3-di-O-glucoside	15053.8	12506.7	Lipids	Glycerol ester	-	A	32514.8	15053.8	23404.3	12506.7	11315.9	17604.3	8900.77	24227.7	--	--	17604.3	8900.77	8703.57
Lmhp009526	515.32	261.22	514.314	C27H46O9	[M+H]+	2-α-Linolenoyl-glycerol-1-O-glucoside	13866.7	12821.6	Lipids	Glycerol ester	-	B	22940.3	13866.7	7730.67	12821.6	7156.7	21339.7	11508.5	28749.7	--	--	21339.7	11508.5	9831.17
pmb0296	357.3	265.4	356.293	C21H40O4	[M+H]+	1-Oleoyl-Sn-Glycerol	17113	13581.6	Lipids	Glycerol ester	129784-87-8	B	67892.7	17113	11200.9	13581.6	9114.27	7809.03	8222.1	32804	--	--	7809.03	8222.1	-413.067
Lmhp009384	679.39	263.24	678.383	C33H58O14	[M+H]+	1-Linoleoylglycerol-2,3-di-O-glucoside	55340.7	30674	Lipids	Glycerol ester	-	A	36930.7	55340.7	26515	30674	34138.7	47128.7	24873.3	33679.3	--	--	47128.7	24873.3	22255.3
Lmhp012042	355.28	263.24	354.277	C21H38O4	[M+H]+	2-Linoleoylglycerol	117138	66196	Lipids	Glycerol ester	3443-82-1	B	116278	117138	60737	66196	48787.7	10847.3	9872.77	123643	--	--	10847.3	9872.77	974.533
pmp001284	331.28	313.27	330.277	C19H38O4	[M+H]+	Monopalmitin	195930	304863	Lipids	Glycerol ester	542-44-9	B	93552.3	195930	101392	304863	195133	90167.7	217217	157490	--	--	90167.7	217217	-127049
Lmhp011388	353.27	261.22	352.261	C21H36O4	[M+H]+	2-α-Linolenoyl-glycerol	104110	77517.7	Lipids	Glycerol ester	55268-58-1	B	141212	104110	53466	77517.7	50832.3	37292.7	36398.7	173623	--	--	37292.7	36398.7	894
Lmhp112042	355.28	263.24	354.277	C21H38O4	[M+H]+	1-Linoleoylglycerol	306640	188860	Lipids	Glycerol ester	2277-28-3	B	168531	306640	95014	188860	146640	38761.3	37156.7	196293	--	--	38761.3	37156.7	1604.67
Lmqn008024	520.27	153	521.275	C24H44NO9P	[M-H]-	PS(18:2)	105229	93096	Lipids	Glycerol ester	-	B	73758.7	105229	181390	93096	101788	46718	18772	225031	--	--	46718	18772	27946
Hmyn007168	483.27	255.23	484.278	C22H45O9P	[M-H]-	LysoPG 16:0	304407	193520	Lipids	Glycerol ester	-	A	294137	304407	582563	193520	248480	216240	160343	349746	--	--	216240	160343	55896.7
Lmhp011562	353.27	261.22	352.261	C21H36O4	[M+H]+	1-α-Linolenoyl-glycerol	427623	327680	Lipids	Glycerol ester	-	B	421760	427623	154870	327680	185983	124820	120797	444213	--	--	124820	120797	4023.33
pmd0136	524.37	184.07	523.364	C26H54NO7P	[M+H]+	LysoPC 18:0(2n isomer)	2846.33	1540.23	Lipids	LPC	-	B	10665.9	2846.33	2493.73	1540.23	1629.15	9029.9	2806.17	2905.57	--	--	9029.9	2806.17	6223.73
pmb2406	510.36	184.07	509.348	C25H52NO7P	[M+H]+	LysoPC 17:0	3424.77	2548.9	Lipids	LPC	50930-23-9	B	8666.8	3424.77	1621.07	2548.9	1482.05	3962.23	1114.8	3216.67	--	--	3962.23	1114.8	2847.43
Lmhp010515	510.36	184.07	509.348	C25H52NO7P	[M+H]+	LysoPC 17:0(2n isomer)	4860.97	2175.63	Lipids	LPC	-	B	10100.7	4860.97	2152.3	2175.63	1718.87	4396.97	1976.2	5528.47	--	--	4396.97	1976.2	2420.77
mws0126	524.37	184.07	523.364	C26H54NO7P	[M+H]+	LysoPC 18:0	8286.7	4431.07	Lipids	LPC	19420-57-6	B	37094.3	8286.7	6847.77	4431.07	4067.77	21469	6493.47	7887.23	--	--	21469	6493.47	14975.5
pmd0130	468.31	184.07	467.301	C22H46NO7P	[M+H]+	LysoPC 14:0	2159.3	1755.13	Lipids	LPC	20559-16-4	B	5957.33	2159.3	3226.53	1755.13	1914.17	1566.53	1384.37	10612.5	--	--	1566.53	1384.37	182.167
pmb2260	480.31	184.07	479.301	C23H46NO7P	[M+H]+	LysoPC 15:1	18148	19957	Lipids	LPC	-	B	21531	18148	17874.7	19957	12975.9	13624	12110	29846.3	--	--	13624	12110	1514
pmd0146	548.37	184.07	547.364	C28H54NO7P	[M+H]+	LysoPC 20:2(2n isomer)	4144.1	4211.33	Lipids	LPC	-	B	7028.97	4144.1	11266.9	4211.33	2963.4	3892.97	1698.87	30334.5	--	--	3892.97	1698.87	2194.1
pmd0147	548.37	184.07	547.364	C28H54NO7P	[M+H]+	LysoPC 20:2	11318.9	9477.23	Lipids	LPC	-	B	19036	11318.9	9647.07	9477.23	6694.17	10673.2	4432.23	37313.3	--	--	10673.2	4432.23	6240.97
Lmhp009590	508.34	184.07	507.332	C25H50NO7P	[M+H]+	LysoPC 17:1	53751.3	74514	Lipids	LPC	-	A	36367	53751.3	20962	74514	35929.7	24001	11850.3	46181.7	--	--	24001	11850.3	12150.7
pmp001273	520.34	184.07	519.332	C26H50NO7P	[M+H]+	LysoPC 18:2	57117.3	48728.7	Lipids	LPC	-	A	22853.7	57117.3	55986.7	48728.7	50996.3	31092.3	18462.3	79610.7	--	--	31092.3	18462.3	12630
pmb2319	482.32	184.07	481.317	C23H48NO7P	[M+H]+	LysoPC 15:0	44355.7	30403	Lipids	LPC	108273-89-8	A	77683.3	44355.7	35495.3	30403	22754	27897.3	19115.3	84081.3	--	--	27897.3	19115.3	8782
pma1303	492.31	184.07	491.301	C24H46NO7P	[M+H]+	LysoPC 16:2	46318.7	39986	Lipids	LPC	-	A	15421.3	46318.7	29294.7	39986	24716.7	26781.7	13931.5	94319.3	--	--	26781.7	13931.5	12850.2
pmb0863	492.31	184.07	491.301	C24H46NO7P	[M+H]+	LysoPC 16:2(2n isomer)	43051.7	40616.3	Lipids	LPC	-	A	13153.7	43051.7	29243.7	40616.3	25105	27166	14243.5	94629	--	--	27166	14243.5	12922.5
Lmhp008718	506.32	184.07	505.317	C25H48NO7P	[M+H]+	LysoPC 17:2	21592	20113.4	Lipids	LPC	-	A	20677.3	21592	32966	20113.4	16754.7	11559	5899.83	99962.7	--	--	11559	5899.83	5659.17
Lmhp009129	482.32	184.07	481.317	C23H48NO7P	[M+H]+	LysoPC 15:0(2n isomer)	59841.7	41284	Lipids	LPC	-	A	114070	59841.7	51038	41284	34680.7	37430	25646.3	118751	--	--	37430	25646.3	11783.7
pmp001270	494.32	184.07	493.317	C24H48NO7P	[M+H]+	LysoPC 16:1	705290	817520	Lipids	LPC	76790-27-7	A	215740	705290	281130	817520	280880	338627	182440	233737	--	--	338627	182440	156187
pmp001251	520.34	184.07	519.332	C26H50NO7P	[M+H]+	LysoPC 18:2(2n isomer)	82027.7	62065.7	Lipids	LPC	-	A	54827	82027.7	199045	62065.7	66224	46243.7	19850.3	342053	--	--	46243.7	19850.3	26393.3
Lmhp008833	494.32	184.07	493.317	C24H48NO7P	[M+H]+	LysoPC 16:1(2n isomer)	453683	483757	Lipids	LPC	-	A	234707	453683	460927	483757	160950	210637	82978	396750	--	--	210637	82978	127659
pmd0132	496.34	184.07	495.332	C24H50NO7P	[M+H]+	LysoPC 16:0(2n isomer)	472933	305920	Lipids	LPC	-	A	1.01256e+06	472933	309940	305920	245007	360453	180893	421370	--	--	360453	180893	179560
pmb0855	496.34	184.07	495.332	C24H50NO7P	[M+H]+	LysoPC 16:0	1823300	1.20977e+06	Lipids	LPC	17364-16-8	A	5.62643e+06	1823300	1.38883e+06	1.20977e+06	924893	1368900	711730	1.55683e+06	--	--	1368900	711730	657170
pmp001281	522.36	184.07	521.348	C26H52NO7P	[M+H]+	LysoPC 18:1	4.10547e+06	4423400	Lipids	LPC	-	A	1633600	4.10547e+06	2668600	4423400	2285700	1.60693e+06	1.12114e+06	3.73627e+06	--	--	1.60693e+06	1.12114e+06	485797
pmb0854	518.32	184.07	517.317	C26H48NO7P	[M+H]+	LysoPC 18:3	1.14637e+06	912267	Lipids	LPC	-	A	638413	1.14637e+06	692690	912267	661273	806493	439557	4.60127e+06	--	--	806493	439557	366937
Lmhp010190	522.36	184.07	521.348	C26H52NO7P	[M+H]+	LysoPC 18:1(2n isomer)	2.71213e+06	2.49297e+06	Lipids	LPC	-	A	2026300	2.71213e+06	5.59983e+06	2.49297e+06	1380900	1.00155e+06	551073	7024800	--	--	1.00155e+06	551073	450480
pmb0865	518.32	184.07	517.317	C26H48NO7P	[M+H]+	LysoPC 18:3(2n isomer)	792630	550733	Lipids	LPC	-	A	813417	792630	1.3366e+06	550733	427607	556707	240897	7796200	--	--	556707	240897	315810
pmb0883	482.32	341.31	481.317	C23H48NO7P	[M+H]+	LysoPE 18:0	1867.81	995.163	Lipids	LPE	69747-55-3	B	5571.2	1867.81	1781.13	995.163	839.717	2308.1	1717.73	2105.69	--	--	2308.1	1717.73	590.367
Lmhp008337	426.26	285.24	425.254	C19H40NO7P	[M+H]+	LysoPE 14:0(2n isomer)	761.31	689.22	Lipids	LPE	-	A	3381.13	761.31	1527.93	689.22	830.447	600.117	688.363	2826.47	--	--	600.117	688.363	-88.2467
Lmhp010162	468.31	327.29	467.301	C22H46NO7P	[M+H]+	LysoPE 17:0	1818.07	1448.95	Lipids	LPE	-	B	5425.57	1818.07	932.103	1448.95	889.347	1823.13	792.243	3107.97	--	--	1823.13	792.243	1030.89
Lmhp008273	438.26	297.24	437.254	C20H40NO7P	[M+H]+	LysoPE 15:1(2n isomer)	1380.7	2098.47	Lipids	LPE	-	B	2578.6	1380.7	2242.87	2098.47	802.033	1430.13	843.237	4073.27	--	--	1430.13	843.237	586.897
Lmhp009464	466.29	325.27	465.286	C22H44NO7P	[M+H]+	LysoPE 17:1(2n isomer)	5604.63	5411.37	Lipids	LPE	-	B	8816.8	5604.63	3054.2	5411.37	2537.53	1987.7	1346.52	5751.03	--	--	1987.7	1346.52	641.18
pmb0880	482.32	341.31	481.317	C23H48NO7P	[M+H]+	LysoPE 18:0(2n isomer)	10396	9574.1	Lipids	LPE	-	B	7064.93	10396	5376.37	9574.1	4083.23	2835.73	2758.87	5944.33	--	--	2835.73	2758.87	76.8667
Lmhp008440	438.26	297.24	437.254	C20H40NO7P	[M+H]+	LysoPE 15:1	3701.67	3262.87	Lipids	LPE	-	B	5939.23	3701.67	4463.43	3262.87	1962.8	2431.2	2080.9	6203.07	--	--	2431.2	2080.9	350.3
pmb0864	426.26	285.24	425.254	C19H40NO7P	[M+H]+	LysoPE 14:0	2996.5	2197.7	Lipids	LPE	-	A	12841.8	2996.5	4776.67	2197.7	2154.3	2089.23	1696.07	9058.13	--	--	2089.23	1696.07	393.167
Lmhp009769	466.29	325.27	465.286	C22H44NO7P	[M+H]+	LysoPE 17:1	15317.9	16155.7	Lipids	LPE	-	B	25919	15317.9	8822.37	16155.7	7293.53	7682.57	4395.53	16864.7	--	--	7682.57	4395.53	3287.03
Lmhp008763	452.28	311.26	451.27	C21H42NO7P	[M+H]+	LysoPE 16:1(2n isomer)	49914.7	46074.3	Lipids	LPE	-	A	44405.7	49914.7	41936.7	46074.3	12359.3	24432.3	9478.5	27854.6	--	--	24432.3	9478.5	14953.8
Lmhp009034	452.28	311.26	451.27	C21H42NO7P	[M+H]+	LysoPE 16:1	125589	124025	Lipids	LPE	-	A	93975.3	125589	51280.3	124025	36303.7	61457	31303	38897.7	--	--	61457	31303	30154
Lmhp008885	440.28	299.26	439.27	C20H42NO7P	[M+H]+	LysoPE 15:0(2n isomer)	27255	19798.3	Lipids	LPE	-	A	65497	27255	22565.3	19798.3	13830.8	16072	9400.47	40191.3	--	--	16072	9400.47	6671.53
Lmhp009187	440.28	299.26	439.27	C20H42NO7P	[M+H]+	LysoPE 15:0	89480.7	61237.7	Lipids	LPE	-	A	258850	89480.7	79846.3	61237.7	43374.3	48097	31768	127820	--	--	48097	31768	16329
pmd0160	454.29	313.27	453.286	C21H44NO7P	[M+H]+	LysoPE 16:0(2n isomer)	410623	291060	Lipids	LPE	-	A	1.09744e+06	410623	288183	291060	215997	258020	128243	333530	--	--	258020	128243	129777
mws0289	480.31	339.29	479.301	C23H46NO7P	[M+H]+	LysoPE 18:1	749447	765343	Lipids	LPE	89576-29-4	A	511010	749447	384140	765343	273087	211317	200917	398773	--	--	211317	200917	10400
pmb0856	480.31	339.29	479.301	C23H46NO7P	[M+H]+	LysoPE 18:1(2n isomer)	367403	348837	Lipids	LPE	-	A	465743	367403	434943	348837	135040	111017	87801.7	409783	--	--	111017	87801.7	23215
Lmhp008801	476.28	335.26	475.27	C23H42NO7P	[M+H]+	LysoPE 18:3	173143	150703	Lipids	LPE	-	A	164293	173143	146613	150703	88781.7	120487	54993	769667	--	--	120487	54993	65493.7
Lmhp008589	476.28	335.26	475.27	C23H42NO7P	[M+H]+	LysoPE 18:3(2n isomer)	98084	87186.3	Lipids	LPE	-	A	165420	98084	203554	87186.3	47365	72278.7	30908.3	964470	--	--	72278.7	30908.3	41370.3
pmb0876	454.29	313.27	453.286	C21H44NO7P	[M+H]+	LysoPE 16:0	1.4161e+06	999053	Lipids	LPE	53862-35-4	A	4301500	1.4161e+06	1136000	999053	700407	810467	432457	1.29213e+06	--	--	810467	432457	378010
pmb0881	478.29	337.27	477.286	C23H44NO7P	[M+H]+	LysoPE 18:2	3633300	3261700	Lipids	LPE	-	A	2.53653e+06	3633300	3.78153e+06	3261700	2.75287e+06	1.98177e+06	1.14389e+06	5.43123e+06	--	--	1.98177e+06	1.14389e+06	837873
pmb0874	478.29	337.27	477.286	C23H44NO7P	[M+H]+	LysoPE 18:2(2n isomer)	3157300	2722800	Lipids	LPE	-	A	3.80177e+06	3157300	7.52923e+06	2722800	2290300	1694200	848633	9511300	--	--	1694200	848633	845567
mws0609	344.04	150	345.047	C10H12N5O7P	[M-H]-	Guanosine 3',5'-cyclic monophosphate	11114.5	4714.97	Nucleotides and derivatives	Nucleotides and derivatives	7665-99-8	B	32041	11114.5	19874	4714.97	2028.4	5150.13	9	4684.1	C00942	ko00230,ko01100	5150.13	9	5141.13
pme0264	243.1	127	242.09	C10H14N2O5	[M+H]+	Thymidine	15381	12912.7	Nucleotides and derivatives	Nucleotides and derivatives	50-89-5	B	10449.1	15381	32096	12912.7	8032.73	9	10674.4	7364.3	C00214	ko00240,ko01100	9	10674.4	-10665.4
mws0668	283.07	151	284.076	C10H12N4O6	[M-H]-	Xanthosine	96685.7	53679	Nucleotides and derivatives	Nucleotides and derivatives	146-80-5	A	63604	96685.7	38575.7	53679	85366.7	22783.3	167703	8350	C01762	ko00230,ko00232,ko01100,ko01110,ko02010	22783.3	167703	-144920
mws0884	328.05	134.2	329.053	C10H12N5O6P	[M-H]-	Cyclic 3',5'-Adenylic acid	645.433	9	Nucleotides and derivatives	Nucleotides and derivatives	60-92-4	B	5673.87	645.433	1025.53	9	1870.47	833.833	644.9	10903	C00575	ko00230,ko01100	833.833	644.9	188.933
pme3188	323.03	211	324.036	C9H13N2O9P	[M-H]-	Uridine 5'-monophosphate	16663.9	21488	Nucleotides and derivatives	Nucleotides and derivatives	58-97-9	A	50310	16663.9	8820.13	21488	13187	13407.1	16543.7	14814.3	C00105	ko00240,ko01100	13407.1	16543.7	-3136.57
pme3967	312.13	180	311.123	C12H17N5O5	[M+H]+	2-(Dimethylamino)guanosine	40456.3	69075	Nucleotides and derivatives	Nucleotides and derivatives	2140-67-2	B	42074.3	40456.3	48560	69075	49902	21882.3	41801.7	14925.2	--	--	21882.3	41801.7	-19919.3
pme3174	324.06	112	323.052	C9H14N3O8P	[M+H]+	Cytidine 5'-monophosphate(Cytidylic acid)	23785	22608.3	Nucleotides and derivatives	Nucleotides and derivatives	63-37-6	B	26685.7	23785	16574.7	22608.3	17403.9	28466.3	13903	15504.3	C00055	ko00240,ko01100	28466.3	13903	14563.3
pme2746	784.15	437	785.157	C27H33N9O15P2	[M-H]-	Riboflavin 5'-Adenosine Diphosphate	7976.27	12030	Nucleotides and derivatives	Nucleotides and derivatives	146-14-5	B	17182.3	7976.27	6749.87	12030	4418.5	5161.53	3471.5	16474.5	C00016	ko00740,ko01100,ko01110	5161.53	3471.5	1690.03
pmb2507	213.1	97	214.024	C5H11O7P	[M-H]-	2-Deoxyribose-1-phosphate	59440	83740	Nucleotides and derivatives	Nucleotides and derivatives	17210-42-3	B	117714	59440	144033	83740	59346	34956.7	92386.7	19608	C00672	ko00030,ko00240,ko01100	34956.7	92386.7	-57430
mws0675	335.06	123	334.057	C11H15N2O8P	[M+H]+	β-Nicotinamide mononucleotide	34649	51934	Nucleotides and derivatives	Nucleotides and derivatives	1094-61-7	B	40711	34649	25477.3	51934	35700.3	22935	24735.3	23636.3	C00455	ko00760,ko01100	22935	24735.3	-1800.33
mws0255	112.05	95	111.043	C4H5N3O	[M+H]+	Cytosine	28914.7	38025	Nucleotides and derivatives	Nucleotides and derivatives	71-30-7	B	19186.7	28914.7	11418.6	38025	35956	17642.7	17688	26416	C00380	ko00240,ko01100	17642.7	17688	-45.3333
Hmhp001812	282.12	136.06	281.112	C11H15N5O4	[M+H]+	2'-O-Methyladenosine	17356.3	12294	Nucleotides and derivatives	Nucleotides and derivatives	2140-79-6	B	9734.67	17356.3	13601.1	12294	9234.23	8487.17	4981.03	27450.7	--	--	8487.17	4981.03	3506.13
pmc0281	400.15	136.11	399.139	C15H21N5O8	[M+H]+	Ribosyladenosine	23422	24524.3	Nucleotides and derivatives	Nucleotides and derivatives	-	B	58752	23422	49127.7	24524.3	20072	29398.3	39187	29184	--	--	29398.3	39187	-9788.67
pme3184	332.08	136	331.068	C10H14N5O6P	[M+H]+	2'-Deoxyadenosine-5'-monophosphate	160450	119369	Nucleotides and derivatives	Nucleotides and derivatives	653-63-4	B	76909.3	160450	50588.3	119369	49130	68166	69058	32272.3	C00360	ko00230,ko01100	68166	69058	-892
pme0256	151.03	151	152.033	C5H4N4O2	[M-H]-	Xanthine	150541	44897.7	Nucleotides and derivatives	Nucleotides and derivatives	69-89-6	A	99762.3	150541	308963	44897.7	80256.3	45794.7	649177	33838.7	C00385	ko00230,ko00232,ko01100,ko01110	45794.7	649177	-603382
pme1109	152.06	135	151.049	C5H5N5O	[M+H]+	Guanine	24109.7	7424.83	Nucleotides and derivatives	Nucleotides and derivatives	73-40-5	B	59986	24109.7	11171	7424.83	10342.1	9358.07	5856.27	36347.7	C00242	ko00230,ko01100	9358.07	5856.27	3501.8
mws0847	150.08	133	149.07	C6H7N5	[M+H]+	1-Methyladenine	9	28088.7	Nucleotides and derivatives	Nucleotides and derivatives	5142-22-3	B	36529	9	22395.5	28088.7	30212	5680.87	20708.4	46841	C02216	--	5680.87	20708.4	-15027.5
pmb0998	364.07	152.1	363.058	C10H14N5O8P	[M+H]+	Guanosine 5'-monophosphate	41674.3	49740.7	Nucleotides and derivatives	Nucleotides and derivatives	85-32-5	B	146373	41674.3	45951.3	49740.7	41755.7	55291	34509.3	48589.3	C00144	ko00230,ko01100	55291	34509.3	20781.7
pmb0532	349.05	137.3	348.047	C10H13N4O8P	[M+H]+	Inosine 5'-monophosphate	50842	30760.3	Nucleotides and derivatives	Nucleotides and derivatives	131-99-7	B	171660	50842	48907	30760.3	26245.3	53655.3	27688.3	51187.3	C00130	ko00230,ko01100,ko01110	53655.3	27688.3	25967
pme0040	136.06	119	135.054	C5H5N5	[M+H]+	Adenine	52060.7	150191	Nucleotides and derivatives	Nucleotides and derivatives	73-24-5	B	67212	52060.7	55163.3	150191	210453	35975.3	42917	52025.7	C00147	ko00230,ko00908,ko01100	35975.3	42917	-6941.67
pme3732	244.09	112	243.086	C9H13N3O5	[M+H]+	Cytidine	75220.3	33387.7	Nucleotides and derivatives	Nucleotides and derivatives	65-46-3	B	35094.7	75220.3	42082	33387.7	36289.7	57278.3	36394.7	57559.3	C00475	ko00240,ko01100,ko02010	57278.3	36394.7	20883.7
pme0257	111.02	80	112.027	C4H4N2O2	[M-H]-	Uracil	61537.7	59321.7	Nucleotides and derivatives	Nucleotides and derivatives	66-22-8	B	53099.3	61537.7	50993.3	59321.7	56516	51472	74550	62090	C00106	ko00240,ko00410,ko00770,ko01100	51472	74550	-23078
pme2651	742.1	620.1	743.075	C21H28N7O17P3	[M-H]-	NADP (Nicotinamide adenine dinucleotide phosphate)	45753.3	35285.3	Nucleotides and derivatives	Nucleotides and derivatives	53-59-8	B	74414	45753.3	26813	35285.3	31767	97424.7	44614	63683.7	C00006	ko00195,ko00480,ko00760,ko01100	97424.7	44614	52810.7
mws0248	243.06	110	244.07	C9H12N2O6	[M-H]-	Uridine	83415.7	92006.3	Nucleotides and derivatives	Nucleotides and derivatives	58-96-8	B	95376.7	83415.7	82098.7	92006.3	72342	41484.7	52640.7	71821	C00299	ko00240,ko01100,ko02010	41484.7	52640.7	-11156
pme3337	384.12	252	383.108	C14H17N5O8	[M+H]+	Succinyladenosine	329087	334823	Nucleotides and derivatives	Nucleotides and derivatives	4542-23-8	A	93955.3	329087	73649.7	334823	259570	125820	79041.3	78568	--	--	125820	79041.3	46778.7
pme3200	74	57	73.064	C2H7N3	[M+H]+	1-methylguanidine	48912.7	68849	Nucleotides and derivatives	Nucleotides and derivatives	471-29-4	B	89691.3	48912.7	57214.3	68849	122200	62103	47231	85824.3	C02294	--	62103	47231	14872
pme0033	137.05	119	136.039	C5H4N4O	[M+H]+	Hypoxanthine	9	4911.2	Nucleotides and derivatives	Nucleotides and derivatives	68-94-0	B	84702.3	9	129850	4911.2	9	37943.3	53314.3	96151.7	C00262	ko00230,ko01100	37943.3	53314.3	-15371
pmb0530	664.12	136.2	663.109	C21H27N7O14P2	[M+H]+	Nicotinic acid adenine dinucleotide	109056	149643	Nucleotides and derivatives	Nucleotides and derivatives	53-84-9	B	277870	109056	216617	149643	86620.3	139817	158543	124487	C00003	ko00190,ko00730,ko00760,ko01100	139817	158543	-18726.7
pmb2922	565.05	323.1	566.055	C15H24N2O17P2	[M-H]-	Uridine 5'-diphospho-D-glucose	581590	560217	Nucleotides and derivatives	Nucleotides and derivatives	133-89-1	B	258873	581590	374597	560217	543380	382330	403780	189760	C00029	ko00040,ko00052,ko00053,ko00240,ko00500,ko00520,ko00561,ko00908,ko01100,ko01110	382330	403780	-21450
pmb0964	366.2	204.1	365.17	C16H23N5O5	[M+H]+	Isopentenyladenine-7-N-glucoside	88961.7	87566.7	Nucleotides and derivatives	Nucleotides and derivatives	-	B	179403	88961.7	136280	87566.7	99161	276910	182150	248527	--	--	276910	182150	94760
pmb0981	348.07	136	347.063	C10H14N5O7P	[M+H]+	Adenosine 5'-monophosphate	680323	393610	Nucleotides and derivatives	Nucleotides and derivatives	61-19-8	B	2.16127e+06	680323	633173	393610	369370	640323	259990	599950	C00020	ko00230,ko00908,ko01100,ko01110	640323	259990	380333
pme1178	284.1	152	283.092	C10H13N5O5	[M+H]+	Guanosine	489397	321583	Nucleotides and derivatives	Nucleotides and derivatives	118-00-3	A	781897	489397	735440	321583	384720	639640	339083	770733	C00387	ko00230,ko01100,ko02010	639640	339083	300557
pmc0274	167.1	121.1	166.031	C6H6N4S	[M+H]+	6-Methylmercaptopurine	2316700	16047300	Nucleotides and derivatives	Nucleotides and derivatives	50-66-8	B	4.49177e+06	2316700	2833900	16047300	6.65353e+06	848840	929973	7.02753e+06	C16614	--	848840	929973	-81133.3
pme1474	298.1	136	297.09	C11H15N5O3S	[M+H]+	5'-Deoxy-5'-(methylthio)adenosine	1.04592e+07	1.18717e+07	Nucleotides and derivatives	Nucleotides and derivatives	2457-80-9	A	7874700	1.04592e+07	1.57053e+07	1.18717e+07	9711100	6.81617e+06	7795500	7.59203e+06	C00170	ko00270,ko00908,ko01100	6.81617e+06	7795500	-979333
pme0230	268.1	136.06	267.097	C10H13N5O4	[M+H]+	Adenosine	3.27923e+06	885353	Nucleotides and derivatives	Nucleotides and derivatives	58-61-7	A	4.52533e+06	3.27923e+06	1.50107e+06	885353	1.36488e+06	2.33327e+06	1.84333e+06	7928600	C00212	ko00230,ko01100,ko02010	2.33327e+06	1.84333e+06	489933
pmc0066	333.05	137.05	332.052	C10H13N4O7P	[M+H]+	2'-Deoxyinosine-5'-monophosphate	8.07787e+06	11589100	Nucleotides and derivatives	Nucleotides and derivatives	3393-18-8	B	2.47913e+06	8.07787e+06	6.69607e+06	11589100	6.86073e+06	9.82393e+06	7.59007e+06	1.14737e+07	C06196	ko00230	9.82393e+06	7.59007e+06	2.23387e+06
pme0220	225.15	151.11	224.141	C13H20O3	[M+H]+	Methyl jasmonate	4209.47	8844.83	Organic acids	Organic acids	1211-29-6	B	3001.83	4209.47	4066.13	8844.83	4587.8	2698.23	2995.97	3528.33	C11512	ko00592,ko01110	2698.23	2995.97	-297.733
Lmbn003524	171.1	99.08	172.11	C9H16O3	[M-H]-	9-Oxononanoic acid	10484.5	8323.4	Organic acids	Organic acids	2553-17-5	B	8207.33	10484.5	9118.17	8323.4	8296.7	8699.5	8542.47	9410.77	C16322	ko00592,ko01110	8699.5	8542.47	157.033
Zmzn002460	171.04	127.05	172.052	C11H8O2	[M-H]-	1-Naphthoic acid	15217.7	10975.4	Organic acids	Organic acids	86-55-5	B	11729.5	15217.7	13455.7	10975.4	12194.7	15334.7	13506	9784.67	C14091	--	15334.7	13506	1828.67
pme1936	114.07	86	113.059	C4H7N3O	[M+H]+	Creatinine	16952.3	16610	Organic acids	Organic acids	60-27-5	B	18930.7	16952.3	17837	16610	17871	17104.3	19977.7	18786	C00791	ko00330,ko01100	17104.3	19977.7	-2873.33
pme0282	165.02	77.04	166.027	C8H6O4	[M-H]-	Phthalic acid*	15074.7	31553	Organic acids	Organic acids	88-99-3	A	48907	15074.7	33092	31553	24520.3	44421.7	40555.3	24233	C01606	ko01100,ko02010	44421.7	40555.3	3866.33
mws0242	173.08	111	174.089	C8H14O4	[M-H]-	Suberic Acid	18577.3	19562	Organic acids	Organic acids	505-48-6	B	13028	18577.3	17881.7	19562	15427.7	12695.8	18593.3	25819.3	C08278	--	12695.8	18593.3	-5897.5
Lmbp000668	124.04	78.03	123.032	C6H5NO2	[M+H]+	Isonicotinic acid*	14946.3	23963	Organic acids	Organic acids	55-22-1	B	25508.7	14946.3	29960.3	23963	24831.3	24282.7	27145.7	25971.3	C07446	--	24282.7	27145.7	-2863
Lmbn002072	159.07	97.07	160.074	C7H12O4	[M-H]-	2-Propylsuccinic acid	20320	24420.3	Organic acids	Organic acids	618-57-5	B	20240	20320	19911	24420.3	32180	33110.3	22781.7	26401	C16657	--	33110.3	22781.7	10328.7
Lmbn001364	131.03	87.05	132.042	C5H8O4	[M-H]-	4-Hydroxy-2-Oxopentanoic Acid*	6185.73	13220.7	Organic acids	Organic acids	3318-73-8	B	20570.3	6185.73	20674.3	13220.7	11613.7	9300.07	9	28116.3	C03589	ko00360,ko01100	9300.07	9	9291.07
Lmbn001288	131.03	87.04	132.042	C5H8O4	[M-H]-	2-Hydroxy-2-methyl-3-oxobutanoic acid*	2773.63	13368.7	Organic acids	Organic acids	71698-08-3	B	20189	2773.63	20749.7	13368.7	9100.03	8500.67	9	29303.7	C06010	ko00290,ko00650,ko00660,ko00770,ko01100,ko01110,ko01210,ko01230	8500.67	9	8491.67
Lmbn002862	137.02	93.03	138.032	C7H6O3	[M-H]-	3-Hydroxybenzoic Acid	94086	86339	Organic acids	Organic acids	99-06-9	B	38332	94086	98678.3	86339	26864.7	52620.3	61501	30357	C00587	ko00400	52620.3	61501	-8880.67
pme0295	146.08	86	145.074	C6H11NO3	[M+H]+	4-Acetamidobutyric acid	31304.3	43679.7	Organic acids	Organic acids	3025-96-5	B	31362	31304.3	120913	43679.7	29206.3	52859	149696	32033.7	C02946	ko00330,ko01100	52859	149696	-96837.3
pme0271	115	71	116.011	C4H4O4	[M-H]-	Maleic acid*	67051.3	108447	Organic acids	Organic acids	110-16-7	B	73277.7	67051.3	60673	108447	68004.3	22130.3	25805.7	45414	C01384	ko00350,ko00650,ko00760,ko01100	22130.3	25805.7	-3675.33
pme3154	147.07	59.01	148.074	C6H12O4	[M-H]-	Mevalonic acid	35376.7	40745	Organic acids	Organic acids	150-97-0	B	169467	35376.7	135119	40745	65705.3	139187	124235	49206.3	C00418	ko00900,ko01100,ko01110	139187	124235	14951.3
pme0243	131.03	87.05	132.042	C5H8O4	[M-H]-	Glutaric acid	79484.3	146913	Organic acids	Organic acids	110-94-1	B	113725	79484.3	160270	146913	136917	116238	176047	56735.7	C00489	ko00071,ko00310,ko01100	116238	176047	-59808.3
Zmgn000217	129.02	85.03	130.027	C5H6O4	[M-H]-	Methylenesuccinic acid	77354.3	57578	Organic acids	Organic acids	97-65-4	B	62799	77354.3	60607.3	57578	38427.3	58693.7	60980.3	58765.7	C00490	ko00660,ko01100	58693.7	60980.3	-2286.67
mws2125	166.98	78.7	167.982	C3H5O6P	[M-H]-	Phosphoenolpyruvate	66762.3	42488.7	Organic acids	Organic acids	138-08-9	B	68188	66762.3	47585	42488.7	77714	89989	73858.3	64937.7	C00074	ko00010,ko00020,ko00400,ko00440,ko00620,ko00710,ko00998,ko01100,ko01110,ko01200,ko01230	89989	73858.3	16130.7
Lmqp000873	101.02	55.02	100.018	C4H4O3	[M+H]+	Succinic anhydride	93635	75630.7	Organic acids	Organic acids	108-30-5	B	271053	93635	171563	75630.7	62189.7	109249	240540	70262.3	C19524	--	109249	240540	-131291
Lmbn000193	103	59.01	104.011	C3H4O4	[M-H]-	Tartronate semialdehyde	134808	201567	Organic acids	Organic acids	2480-77-5	B	509047	134808	114361	201567	124710	193703	338787	75715.7	C01146	ko00053,ko00630,ko01100	193703	338787	-145083
Lmgn000160	131.05	70.03	132.053	C4H8N2O3	[M-H]-	3-Ureidopropionic Acid	18007.7	17248.7	Organic acids	Organic acids	462-88-4	B	69269	18007.7	71423.3	17248.7	54498	8202.03	28907.7	78432	C02642	ko00240,ko00410,ko00770,ko01100	8202.03	28907.7	-20705.6
mws0262	149.01	87	150.016	C4H6O6	[M-H]-	L-Tartaric acid	648287	572567	Organic acids	Organic acids	87-69-4	B	135234	648287	73694.7	572567	148590	40529.7	70208.3	80130.3	C00898	ko00630,ko01100	40529.7	70208.3	-29678.7
Lmbn001467	158.08	116.07	159.09	C7H13NO3	[M-H]-	5-Acetamidopentanoic Acid	32754	51305.3	Organic acids	Organic acids	1072-10-2	B	51904.3	32754	20355.7	51305.3	25836.3	58865.7	44300	90268.7	C03087	ko00310,ko01100	58865.7	44300	14565.7
mws0147	117.06	59	118.063	C5H10O3	[M-H]-	β-Hydroxyisovaleric acid	129875	152040	Organic acids	Organic acids	625-08-1	B	61126.3	129875	116687	152040	89573.3	73424	118510	91568	C20827	ko00280,ko01100	73424	118510	-45086
mws0376	115	71	116.011	C4H4O4	[M-H]-	Fumaric acid*	75833.3	157640	Organic acids	Organic acids	110-17-8	B	138140	75833.3	132173	157640	93604.7	72032.7	90813.3	108809	C00122	ko00020,ko00190,ko00220,ko00250,ko00350,ko00360,ko00620,ko00650,ko00760,ko01100,ko01110,ko01200	72032.7	90813.3	-18780.7
Lmmn003323	271.23	225.22	272.235	C16H32O3	[M-H]-	2-Hydroxyhexadecanoic acid	81843.3	58448	Organic acids	Organic acids	764-67-0	B	205906	81843.3	121572	58448	64244	49660.3	43359.3	119806	--	--	49660.3	43359.3	6301
pme2380	145.01	101	146.022	C5H6O5	[M-H]-	α-Ketoglutaric acid	136004	90059	Organic acids	Organic acids	328-50-7	B	178203	136004	109423	90059	117576	107107	30907.7	129640	C00026	ko00020,ko00040,ko00053,ko00220,ko00250,ko00300,ko00310,ko00340,ko00430,ko00630,ko00650,ko00660,ko01100,ko01110,ko01200,ko01210,ko01230	107107	30907.7	76199
Lmtn004049	263.13	204.12	264.136	C15H20O4	[M-H]-	Abscisic acid	73930.3	70849	Organic acids	Organic acids	21293-29-8	A	70897	73930.3	54298.3	70849	54836	184003	82644.7	137862	C06082	ko00906,ko01100,ko01110,ko04075	184003	82644.7	101359
pme3096	118	74	119.022	C3H5NO4	[M-H]-	Aminomalonic acid	162984	99965	Organic acids	Organic acids	1068-84-4	B	549477	162984	286890	99965	95562.7	164017	420653	160460	C00872	--	164017	420653	-256637
pmb2657	289.1	97.1	290.123	C10H18N4O6	[M-H]-	Argininosuccinic acid	75387.7	59969.3	Organic acids	Organic acids	2387-71-5	B	95242.7	75387.7	93437.7	59969.3	60440	30598	46635.7	165560	C03406	ko00220,ko00250,ko01100,ko01110,ko01230	30598	46635.7	-16037.7
pme1654	209.12	59.02	210.126	C12H18O3	[M-H]-	Jasmonic acid	135995	3868.5	Organic acids	Organic acids	77026-92-7	B	639157	135995	11526.2	3868.5	5938.43	67581.3	5783.97	173833	C08491	ko00592,ko01100,ko01110,ko04075	67581.3	5783.97	61797.4
Lmbn000216	147.03	57.03	148.037	C5H8O5	[M-H]-	3-Methylmalic acid*	226953	193053	Organic acids	Organic acids	152204-30-3	A	175057	226953	190497	193053	155183	197747	213717	199530	C06032	ko00290,ko00660,ko01100,ko01210,ko01230	197747	213717	-15970
Zmgn001448	175.06	115.04	176.068	C7H12O5	[M-H]-	2-Propylmalic Acid*	58332.7	122963	Organic acids	Organic acids	-	A	745260	58332.7	354387	122963	103283	739697	494910	211597	C05994	ko00620	739697	494910	244787
mws0208	145.05	101	146.058	C6H10O4	[M-H]-	Adipic Acid	112290	155100	Organic acids	Organic acids	124-04-9	B	127621	112290	175470	155100	137667	257010	201927	252797	C06104	ko01100	257010	201927	55083.3
pmb3101	175.06	115	176.068	C7H12O5	[M-H]-	2-Isopropylmalic Acid*	75688.7	160350	Organic acids	Organic acids	49601-06-1	A	1.01897e+06	75688.7	507123	160350	133218	992057	677057	296380	C02504	ko00290,ko00620,ko01100,ko01110,ko01210,ko01230	992057	677057	315000
pmb2826	147.03	87.1	148.037	C5H8O5	[M-H]-	L-Citramalic acid*	355367	273747	Organic acids	Organic acids	6236-09-5	A	278317	355367	304990	273747	213133	293487	322230	338503	C02614	ko00660,ko01100	293487	322230	-28743.3
pme3207	141.02	59	142.027	C6H6O4	[M-H]-	Muconic acid	699387	1.19821e+06	Organic acids	Organic acids	1119-72-8	B	4.98613e+06	699387	2857500	1.19821e+06	325537	7158200	7.12093e+06	405173	C02480	ko01100	7158200	7.12093e+06	37266.7
mws0277	191.06	85	192.063	C7H12O6	[M-H]-	Quinic Acid	530133	496180	Organic acids	Organic acids	77-95-2	B	363533	530133	456357	496180	427580	489937	491247	455197	C00296	ko00400,ko01100	489937	491247	-1310
mws0237	187.1	125	188.105	C9H16O4	[M-H]-	Azelaic acid	629407	574020	Organic acids	Organic acids	123-99-9	B	560463	629407	618363	574020	511220	475060	499597	597290	C08261	--	475060	499597	-24536.7
pme3009	175.02	99	174.016	C6H6O6	[M+H]+	Trans-Citridic acid	450623	414833	Organic acids	Organic acids	4023-65-8	B	503020	450623	485147	414833	435113	354063	707160	731997	C02341	ko00660,ko01100	354063	707160	-353097
mws4052	102.05	56.05	101.048	C4H7NO2	[M+H]+	1-Aminocyclopropane-1-carboxylic acid	550187	492203	Organic acids	Organic acids	22059-21-8	B	385990	550187	432180	492203	753447	714007	523517	803943	C01234	ko00270,ko01100,ko01110	714007	523517	190490
mws0275	133.01	71.01	134.022	C4H6O5	[M-H]-	L-Malic acid*	627660	1412300	Organic acids	Organic acids	97-67-6	A	1.42987e+06	627660	1407400	1412300	859600	491317	740987	810043	C00149	ko00020,ko00620,ko00630,ko00710,ko01100,ko01110,ko01200	491317	740987	-249670
pmf0420	149.06	74.9	150.068	C9H10O2	[M-H]-	Benzyl acetate	920557	918883	Organic acids	Organic acids	140-11-4	B	840827	920557	889230	918883	873313	860413	932833	898843	C15513	--	860413	932833	-72420
Zmyn000453	191.02	111.01	192.027	C6H8O7	[M-H]-	Isocitric Acid*	1.23403e+06	1.04258e+06	Organic acids	Organic acids	320-77-4	A	775463	1.23403e+06	1049390	1.04258e+06	976100	1057680	1.01759e+06	996580	C00311	ko00020,ko00630,ko01100,ko01110,ko01200,ko01210,ko01230	1057680	1.01759e+06	40093.3
mws0154	173.05	93	174.053	C7H10O5	[M-H]-	Shikimic acid	10817.7	9	Organic acids	Organic acids	138-59-0	B	280557	10817.7	325290	9	9	108597	166289	1.52801e+06	C00493	ko00400,ko01100,ko01110,ko01230	108597	166289	-57692
mws0281	191.02	111.01	192.027	C6H8O7	[M-H]-	Citric Acid*	2.95973e+06	2.35253e+06	Organic acids	Organic acids	77-92-9	A	2152400	2.95973e+06	2.77667e+06	2.35253e+06	2.11357e+06	2497600	2436900	2.52957e+06	C00158	ko00020,ko00250,ko00630,ko01100,ko01110,ko01200,ko01210,ko01230	2497600	2436900	60700
mws0344	165.04	75	166.048	C5H10O6	[M-H]-	D-Xylonic acid	2.54773e+06	2.20957e+06	Organic acids	Organic acids	526-91-0	B	1.25016e+06	2.54773e+06	1.16404e+06	2.20957e+06	3.11773e+06	1.96983e+06	1.82398e+06	2.62177e+06	C00502	ko00040,ko01100	1.96983e+06	1.82398e+06	145850
mws0567	146.09	87	145.085	C5H11N3O2	[M+H]+	4-Guanidinobutyric acid	468163	773207	Organic acids	Organic acids	463-00-3	B	496973	468163	313250	773207	408460	1.26209e+06	625327	3.11657e+06	C01035	ko00330,ko01100	1.26209e+06	625327	636760
mws0470	117.02	73	118.027	C4H6O4	[M-H]-	Methylmalonic acid*	4.21263e+06	2.46923e+06	Organic acids	Organic acids	516-05-2	A	1.46877e+07	4.21263e+06	7.67767e+06	2.46923e+06	2.43317e+06	4.59777e+06	1.18607e+07	3.93557e+06	C02170	ko00240,ko00280,ko00640,ko01100	4.59777e+06	1.18607e+07	-7.2629e+06
mws0192	117.02	73	118.027	C4H6O4	[M-H]-	Succinic acid*	4.27497e+06	2531600	Organic acids	Organic acids	110-15-6	A	1.48737e+07	4.27497e+06	7.70997e+06	2531600	2.41337e+06	4.72977e+06	1.20097e+07	4018900	C00042	ko00020,ko00190,ko00250,ko00310,ko00350,ko00360,ko00620,ko00630,ko00640,ko00650,ko00760,ko00920,ko01100,ko01110,ko01200	4.72977e+06	1.20097e+07	-7.2799e+06
pme3011	104.07	68.8	103.063	C4H9NO2	[M+H]+	γ-Aminobutyric acid*	980410	1065440	Organic acids	Organic acids	56-12-2	A	2.69277e+06	980410	1.24443e+06	1065440	1344500	976190	904387	5048100	C00334	ko00250,ko00330,ko00410,ko00650,ko00760,ko01100	976190	904387	71803.3
mws0671	120.07	74.1	119.058	C4H9NO3	[M+H]+	L-Homoserine*	5.18227e+06	7.36887e+06	Organic acids	Organic acids	672-15-1	B	9.10473e+06	5.18227e+06	6.42447e+06	7.36887e+06	1.29563e+07	7.81453e+06	5.73163e+06	9.84643e+06	C00263	ko00260,ko00270,ko00300,ko00920,ko01100,ko01110,ko01230	7.81453e+06	5.73163e+06	2082900
pme0274	132.1	69	131.095	C6H13NO2	[M+H]+	6-Aminocaproic acid	4865800	2.37592e+07	Organic acids	Organic acids	60-32-2	B	22154000	4865800	1.10304e+07	2.37592e+07	2.02247e+07	6117200	14127700	2.3941e+07	C02378	ko01100	6117200	14127700	-8010500
Lmbn000198	133.01	71.01	134.022	C4H6O5	[M-H]-	3-Dehydro-L-Threonic Acid*	2.04023e+07	4.76527e+07	Organic acids	Organic acids	-	A	4.91983e+07	2.04023e+07	4.65603e+07	4.76527e+07	2.82297e+07	1.82537e+07	2.64457e+07	27380000	C03064	ko00053,ko01100	1.82537e+07	2.64457e+07	-8192000
mws0120	258.11	104.11	257.103	C8H20NO6P	[M+H]+	Choline Alfoscerate	772790	497820	Lipids	PC	28319-77-9	A	2021400	772790	942283	497820	217028	5103600	782430	4.11537e+06	C00670	ko00564,ko00565	5103600	782430	4321170
mws1336	138.06	120	137.048	C7H7NO2	[M+H]+	4-Aminobenzoic acid	23555.7	16086.7	Phenolic acids	Phenolic acids	150-13-0	B	9	23555.7	28442.3	16086.7	16235.7	9	14876.7	9	C00568	ko00790,ko01100	9	14876.7	-14867.7
Hmln002806	335.08	179.03	336.085	C16H16O8	[M-H]-	5-O-Caffeoylshikimic acid	7345.1	5547.1	Phenolic acids	Phenolic acids	180981-12-8	B	47444.7	7345.1	16896.2	5547.1	9	34147.7	9	592.433	C10434	ko00940,ko00941,ko00945,ko01100,ko01110	34147.7	9	34138.7
pmb0751	321.1	147.3	320.09	C16H16O7	[M+H]+	Trans-5-O-(p-Coumaroyl)shikimate	3490.53	1555.57	Phenolic acids	Phenolic acids	-	B	141904	3490.53	45190.2	1555.57	9	101542	9	642.4	C02947	ko00940,ko00941,ko00945,ko01100,ko01110	101542	9	101533
mad2085	457.08	295.04	290.261	C22H18O11	[M-H]-	Caffeoyl-p-coumaroyltartaric acid	4194.69	2512.23	Phenolic acids	Phenolic acids	-	B	2536.6	4194.69	787.507	2512.23	994.567	24587.7	12379.1	2798.37	--	--	24587.7	12379.1	12208.6
Lmyn002403	313.09	101.02	314.1	C14H18O8	[M-H]-	Mandelic acid-β-glucoside	3655.73	5250.77	Phenolic acids	Phenolic acids	-	B	4185.67	3655.73	773.367	5250.77	4488	5120.4	3683.4	3133.67	--	--	5120.4	3683.4	1437
Lmhn003223	279.05	147.04	280.058	C13H12O7	[M-H]-	Cinnamoyltartaric acid	37155.3	45659.7	Phenolic acids	Phenolic acids	-	B	65240	37155.3	13744	45659.7	40010.3	110556	116845	4051.37	--	--	110556	116845	-6289
pmb0752	369.12	177.1	368.111	C17H20O9	[M+H]+	3-O-Feruloylquinic acid	9	9	Phenolic acids	Phenolic acids	1899-29-2	B	5438.8	9	9	9	9	5863.8	8946.9	4187.97	C02572	--	5863.8	8946.9	-3083.1
pma3724	369.1	177.1	368.111	C17H20O9	[M+H]+	1-O-Feruloylquinic acid	1490.82	1828	Phenolic acids	Phenolic acids	-	B	6445.87	1490.82	4467.23	1828	1963.48	4664.53	9334.3	4903.53	--	--	4664.53	9334.3	-4669.77
pme1439	165.05	119	164.047	C9H8O3	[M+H]+	p-Coumaric acid	4598.8	4276.4	Phenolic acids	Phenolic acids	501-98-4	B	12424.2	4598.8	23598.7	4276.4	9	7300.23	3389.03	7214.2	C00811	ko00130,ko00350,ko00940,ko00950,ko00998,ko01100,ko01110	7300.23	3389.03	3911.2
Hmbp001276	169.05	65.03	168.042	C8H8O4	[M+H]+	Gallacetophenone	50453.7	55632.3	Phenolic acids	Phenolic acids	528-21-2	B	64291.7	50453.7	30202.3	55632.3	63773	35671.7	42457.3	7663.17	--	--	35671.7	42457.3	-6785.67
Lmtn002565	329.11	167.03	330.095	C14H18O9	[M-H]-	1-O-Vanilloyl-D-Glucose	6009.1	2141.13	Phenolic acids	Phenolic acids	-	A	9203.67	6009.1	8895.53	2141.13	4120.3	7817.83	18969.3	8058.73	C20470	--	7817.83	18969.3	-11151.5
Xmyn004302	449.24	259.06	450.21	C20H34O11	[M-H]-	Ginkgoside A	5479.53	2344.57	Phenolic acids	Phenolic acids	-	B	66810.7	5479.53	65948.7	2344.57	2355.07	33898.7	33735.3	9486.79	--	--	33898.7	33735.3	163.333
mws2105	229.09	211.1	228.079	C14H12O3	[M+H]+	Benzyl salicylate	7777.53	6026.37	Phenolic acids	Phenolic acids	118-58-1	B	8313.27	7777.53	9800.87	6026.37	7062.1	8936.73	8568.77	10013.3	--	--	8936.73	8568.77	367.967
pme3472	271.09	107.6	272.09	C12H16O7	[M-H]-	Arbutin	201637	328763	Phenolic acids	Phenolic acids	497-76-7	B	935240	201637	705077	328763	495427	1690800	2329300	10265.6	C06186	ko00010	1690800	2329300	-638500
Zmhn002227	385.11	223.06	386.121	C17H22O10	[M-H]-	4-O-Glucosyl-sinapate	25415.7	23428.3	Phenolic acids	Phenolic acids	-	B	13920.9	25415.7	6230.9	23428.3	19899.3	2209.63	5024.67	11598.7	C02919	--	2209.63	5024.67	-2815.03
Zmhn001926	299.08	137.02	300.084	C13H16O8	[M-H]-	1-O-Salicyl-D-glucose	65717.7	111216	Phenolic acids	Phenolic acids	60517-74-0	A	517623	65717.7	35350.3	111216	29503.3	289542	615017	14262.5	--	--	289542	615017	-325474
Lmgp003989	499.13	163.04	498.116	C25H22O11	[M+H]+	Dicaffeoylshikimic acid	2678.67	3179.4	Phenolic acids	Phenolic acids	-	B	16128.8	2678.67	3658.57	3179.4	3783.8	20429	27119.7	14592	--	--	20429	27119.7	-6690.67
Zmhn002422	355.1	193.05	356.11	C16H20O9	[M-H]-	1-O-Feruloyl-D-Glucose	42974	90142.7	Phenolic acids	Phenolic acids	-	A	38308	42974	31147.7	90142.7	41023	41088	64096.7	14782.7	C17759	--	41088	64096.7	-23008.7
HJN003	385.11	223.06	386.122	C17H22O10	[M-H]-	1-O-Sinapoyl-D-glucose	6473.53	12858.3	Phenolic acids	Phenolic acids	-	B	13271.3	6473.53	6708.47	12858.3	5292.67	9902.73	7881.87	16036.3	C01175	ko00940	9902.73	7881.87	2020.87
Lmgp002595	167.07	121.03	166.063	C9H10O3	[M+H]+	Acetovanillone	72888.7	177794	Phenolic acids	Phenolic acids	498-02-2	B	113475	72888.7	20314	177794	385540	18698.7	20992.4	16600	C11380	--	18698.7	20992.4	-2293.73
pmb2497	197	153	198.053	C9H10O5	[M-H]-	4-Hydroxy-3-methoxymandelate	18683.8	24118	Phenolic acids	Phenolic acids	55-10-7	B	51091.3	18683.8	29115.7	24118	15299.3	31102.3	37379.7	19003	C05584	ko00350,ko01100	31102.3	37379.7	-6277.33
pme3083	164.04	120	165.043	C8H7NO3	[M-H]-	2-(Formylamino)benzoic acid	14939.7	15361.3	Phenolic acids	Phenolic acids	3342-77-6	B	31398	14939.7	42329.3	15361.3	10083.9	20259	9406.07	19293	C05653	ko00380,ko01100	20259	9406.07	10852.9
mws0093	179.07	146	180.079	C10H12O3	[M-H]-	Coniferyl alcohol	5593.33	4948.4	Phenolic acids	Phenolic acids	458-35-5	B	16982.8	5593.33	34462.1	4948.4	2530.03	1280.2	714.227	19405.5	C00590	ko00940,ko00998,ko01100,ko01110	1280.2	714.227	565.973
Zmln000899	343.11	181.05	344.111	C15H20O9	[M-H]-	Syringaldehyde-4-O-glucoside	17131.7	23145	Phenolic acids	Phenolic acids	-	B	14732.7	17131.7	4131.6	23145	29599	6970.47	7091.77	20726.3	--	--	6970.47	7091.77	-121.3
Lmmn000774	343.1	181.05	344.111	C15H20O9	[M-H]-	Dihydrocaffeoylglucose	16997	23041.3	Phenolic acids	Phenolic acids	-	B	12283.4	16997	4113	23041.3	29207.3	8892.77	9	20827.7	--	--	8892.77	9	8883.77
Zmhn002301	325.09	163.04	326.1	C15H18O8	[M-H]-	p-Coumaric acid-4-O-glucoside	42245.3	83051.3	Phenolic acids	Phenolic acids	117405-48-8	B	39185	42245.3	22100.7	83051.3	48130.7	39246.3	60345	23281.3	C06739	--	39246.3	60345	-21098.7
Cmjn004337	401.14	269.1	402.153	C18H26O10	[M-H]-	Benzyl-(2''-O-xylosyl)glucoside	89618	130376	Phenolic acids	Phenolic acids	-	B	98334.3	89618	15753	130376	56923.7	20803.4	23581.7	24493.7	--	--	20803.4	23581.7	-2778.3
mws0027	197.05	123	198.053	C9H10O5	[M-H]-	Syringic acid	25463.2	12574.3	Phenolic acids	Phenolic acids	530-57-4	B	108470	25463.2	17635.7	12574.3	8327.47	11388.3	19735.7	26854	C10833	--	11388.3	19735.7	-8347.33
Cmzn005251	433.11	271.06	434.121	C21H22O10	[M-H]-	6-O-Caffeoylarbutin	9	667.233	Phenolic acids	Phenolic acids	136172-60-6	A	24467.3	9	15716	667.233	841.9	742683	979957	27542.7	--	--	742683	979957	-237273
mws0028	167.03	108.02	168.042	C8H8O4	[M-H]-	Vanillic acid	26535	46076.3	Phenolic acids	Phenolic acids	121-34-6	B	63461.7	26535	5085.33	46076.3	25353.3	9	4660.33	28130	C06672	--	9	4660.33	-4651.33
pme1292	167.1	123.04	168.042	C8H8O4	[M-H]-	Homogentisic acid	8467.33	38650.3	Phenolic acids	Phenolic acids	451-13-8	B	212270	8467.33	70570.3	38650.3	32087.7	95976.3	36544.3	29314	C00544	ko00130,ko00350,ko01100	95976.3	36544.3	59432
mws0179	367.1	190.9	368.111	C17H20O9	[M-H]-	Chlorogenic acid methyl ester	9	9	Phenolic acids	Phenolic acids	29708-87-0	B	37150.7	9	17351.7	9	9	14998.8	64191	34070	--	--	14998.8	64191	-49192.2
pmb3072	481.14	319.3	482.142	C22H26O12	[M-H]-	3-O-p-Coumaroylshikimic acid-O-glucoside	46132	47053.3	Phenolic acids	Phenolic acids	-	B	80760	46132	23552.3	47053.3	25089.3	22784	23475	37947	--	--	22784	23475	-691
mws0628	121.03	92	122.037	C7H6O2	[M-H]-	4-Hydroxybenzaldehyde	40308.3	51156.3	Phenolic acids	Phenolic acids	123-08-0	A	67836	40308.3	53492.3	51156.3	39362.7	37156	37592	41676	C00633	ko01100	37156	37592	-436
mws0458	151.04	136	152.047	C8H8O3	[M-H]-	Vanillin	90205.7	127169	Phenolic acids	Phenolic acids	121-33-5	B	77548	90205.7	81317.7	127169	61104	50035.3	80146.7	45544	C00755	ko00998,ko01100,ko01110	50035.3	80146.7	-30111.3
Lmbn013410	205.16	189.13	206.167	C14H22O	[M-H]-	2,4-Di-Tert-Butylphenol*	66982	69401.3	Phenolic acids	Phenolic acids	96-76-4	B	63963.7	66982	71680.7	69401.3	69095	64660.7	60412	57457.7	--	--	64660.7	60412	4248.67
pmb3074	337.09	191.05	338.1	C16H18O8	[M-H]-	5-O-p-Coumaroylquinic acid	9	9	Phenolic acids	Phenolic acids	1899-30-5	B	70966	9	51200	9	9	27492.7	79243.7	58478	C12208	ko00940,ko00941,ko00945,ko01110	27492.7	79243.7	-51751
Lmln010063	205.16	189.13	206.167	C14H22O	[M-H]-	2,6-Di-tert-butylphenol*	72044.7	66616	Phenolic acids	Phenolic acids	128-39-2	B	60062	72044.7	71863.3	66616	71823	64523.7	63541	60311	--	--	64523.7	63541	982.667
pmn001695	371.1	249.06	372.106	C16H20O10	[M-H]-	Trihydroxycinnamoylquinic acid	140530	138963	Phenolic acids	Phenolic acids	-	A	25290.7	140530	53366.7	138963	210767	117802	106380	61968	--	--	117802	106380	11422.7
mws2108	353.09	191.05	354.095	C16H18O9	[M-H]-	Cryptochlorogenic acid (4-O-Caffeoylquinic acid)	33920	36342.3	Phenolic acids	Phenolic acids	905-99-7	B	70577.3	33920	22445	36342.3	41878.3	57278.7	120833	64030.7	--	--	57278.7	120833	-63554.7
mws0178	353.09	191.01	354.095	C16H18O9	[M-H]-	Chlorogenic acid (3-O-Caffeoylquinic acid)	37641.3	30080	Phenolic acids	Phenolic acids	327-97-9	B	67999.7	37641.3	17838.7	30080	52151.7	60548.7	116885	68959.7	C00852	ko00940,ko00941,ko00945,ko01110	60548.7	116885	-56336
Li512113	451.09	391.04	452.095	C20H20O12	[M-H]-	Maleoyl-caffeoylquinic acid	52282.3	76039.7	Phenolic acids	Phenolic acids	-	B	74941.3	52282.3	18623	76039.7	61797.3	29769.7	28017.3	72887.3	--	--	29769.7	28017.3	1752.33
pmf0440	163.08	91.1	162.068	C10H10O2	[M+H]+	4-MethoxycinnaMaldehyde	68527.7	79972	Phenolic acids	Phenolic acids	1963-36-6	B	69406.7	68527.7	78716	79972	81769.3	68860.7	75371.7	73351.3	C10475	--	68860.7	75371.7	-6511
Hmgn001653	137.02	93.04	138.032	C7H6O3	[M-H]-	Protocatechualdehyde	67756.3	32443.3	Phenolic acids	Phenolic acids	139-85-5	B	137591	67756.3	49374.7	32443.3	45159.7	63751.3	38246	79025	C16700	ko00950	63751.3	38246	25505.3
Lmbn002648	163.04	119.05	164.047	C9H8O3	[M-H]-	α-Hydroxycinnamic Acid	43834	49380.7	Phenolic acids	Phenolic acids	5801-57-0	B	116482	43834	168575	49380.7	18548	66914.7	11904	81417	C02763	ko00360,ko01100	66914.7	11904	55010.7
mws0014	193.05	134.01	194.058	C10H10O4	[M-H]-	Ferulic acid	126752	203827	Phenolic acids	Phenolic acids	537-98-4	A	23138.3	126752	115480	203827	50606.3	17175.3	15856.3	89512.7	C01494	ko00940,ko01100,ko01110	17175.3	15856.3	1318.93
Lmmn001294	331.1	153.02	332.111	C14H20O9	[M-H]-	Koaburaside	359977	504550	Phenolic acids	Phenolic acids	41653-73-0	A	252543	359977	88104.3	504550	348800	117323	177592	95045.3	--	--	117323	177592	-60269
pmb3107	359.1	182.1	360.106	C15H20O10	[M-H]-	Glucosyringic Acid	1.23216e+06	462320	Phenolic acids	Phenolic acids	-	A	239613	1.23216e+06	135591	462320	226070	195597	493510	104366	--	--	195597	493510	-297913
Zmhn001793	341.09	179.03	342.096	C15H18O9	[M-H]-	6-O-Caffeoyl-D-glucose*	262810	640363	Phenolic acids	Phenolic acids	-	A	118221	262810	61978.3	640363	213817	51884.7	45639.3	128347	--	--	51884.7	45639.3	6245.33
pmn001681	165.09	149.06	166.099	C10H14O2	[M-H]-	1-(4-Methoxyphenyl)-1-propanol	154117	150980	Phenolic acids	Phenolic acids	5349-60-0	B	115223	154117	121143	150980	149667	140747	182673	134267	--	--	140747	182673	-41926.7
mws0906	341.12	179	342.131	C16H22O8	[M-H]-	Coniferin	243080	608383	Phenolic acids	Phenolic acids	531-29-3	B	125330	243080	60533	608383	190027	48432.7	41697.7	137613	C00761	ko00940	48432.7	41697.7	6735
pmn001420	341.09	179.04	342.095	C15H18O9	[M-H]-	1-O-[(E)-Caffeoyl]-D-glucose*	241540	548540	Phenolic acids	Phenolic acids	-	A	119761	241540	58772.7	548540	172960	64026.7	45119.7	146004	--	--	64026.7	45119.7	18907
Lmxp001668	151.08	91.05	150.068	C9H10O2	[M+H]+	2-Methoxy-4-ethenylphenol	289210	241380	Phenolic acids	Phenolic acids	7786-61-0	A	323550	289210	76096.3	241380	184300	40135.7	39624	170759	C17883	--	40135.7	39624	511.667
pmn001553	315.11	153.1	316.116	C14H20O8	[M-H]-	Cimidahurinine	1.44727e+06	1.60183e+06	Phenolic acids	Phenolic acids	142542-89-0	A	449933	1.44727e+06	420337	1.60183e+06	1.21953e+06	432343	861530	206623	--	--	432343	861530	-429187
pmb3142	299.1	137.1	300.085	C13H16O8	[M-H]-	Salicylic acid-2-O-glucoside	167903	157750	Phenolic acids	Phenolic acids	10366-91-3	B	58932	167903	15500	157750	90087	17356	17400.7	234457	--	--	17356	17400.7	-44.6667
pma0149	341.08	207.07	340.079	C15H16O9	[M+H]+	Sinapoyl malate	448080	503583	Phenolic acids	Phenolic acids	92344-58-6	B	432460	448080	212370	503583	226330	107364	118718	245990	C02887	ko00940	107364	118718	-11353.7
pmn001367	315.07	153.02	316.079	C13H16O9	[M-H]-	Protocatechuic acid-4-O-glucoside*	359897	456567	Phenolic acids	Phenolic acids	-	A	504360	359897	54901.3	456567	310837	284590	322497	274200	--	--	284590	322497	-37906.7
pmb2871	315.07	153	316.079	C13H16O9	[M-H]-	1-O-Gentisoyl-D-glucoside*	420080	498550	Phenolic acids	Phenolic acids	23445-11-6	A	612227	420080	63420.3	498550	363373	324877	409607	339193	--	--	324877	409607	-84730
pmp001285	149.02	65.04	148.016	C8H4O3	[M+H]+	Phthalic anhydride	368043	365310	Phenolic acids	Phenolic acids	85-44-9	A	319487	368043	361500	365310	353670	347530	364523	343417	--	--	347530	364523	-16993.3
pmn001517	329.12	167	330.131	C15H22O8	[M-H]-	3,4,5-Trimethoxyphenyl-1-O-Glucoside	3.87293e+06	5.39757e+06	Phenolic acids	Phenolic acids	-	B	201117	3.87293e+06	92093	5.39757e+06	2524400	9353.57	21797	432733	--	--	9353.57	21797	-12443.4
pme0085	359.08	196.7	360.084	C18H16O8	[M-H]-	Rosmarinic acid	533067	1.1223e+06	Phenolic acids	Phenolic acids	537-15-5	A	57501	533067	25255	1.1223e+06	813607	529617	678520	475023	C01850	ko00350,ko01100	529617	678520	-148903
ML10179289	105.07	77.04	122.073	C8H10O	[M+H-H2O]+	2-Phenylethanol	9	38652.7	Phenolic acids	Phenolic acids	60-12-8	B	154414	9	131140	38652.7	9	9	9	511536	C05853	ko00360	9	9	0
pmb0069	122	105	121.053	C7H7NO	[M+H]+	Benzamide	9250.27	62890	Phenolic acids	Phenolic acids	55-21-0	B	157785	9250.27	129849	62890	20703.7	28610	8947.87	585324	C09815	--	28610	8947.87	19662.1
pmp001086	127.04	97	126.032	C6H6O3	[M+H]+	5-Hydroxymethylfurfural	107145	72195.7	Phenolic acids	Phenolic acids	67-47-0	B	545483	107145	144185	72195.7	63698.3	753743	95472	585917	C11101	--	753743	95472	658271
pmn001710	521.13	359.08	522.137	C24H26O13	[M-H]-	Rosmarinic acid-3'-O-glucoside	402840	368277	Phenolic acids	Phenolic acids	910028-78-3	A	91594	402840	91398.7	368277	381937	996603	920313	626603	--	--	996603	920313	76290
pmb2654	460.1	117.9	461.153	C19H27NO12	[M-H]-	Anthranilate-1-O-Sophoroside	1184660	2.04303e+06	Phenolic acids	Phenolic acids	-	B	363073	1184660	1.12421e+06	2.04303e+06	1786200	481977	516770	886707	--	--	481977	516770	-34793.3
pme0281	165.02	121.03	166.027	C8H6O4	[M-H]-	Terephthalic acid*	896307	977430	Phenolic acids	Phenolic acids	100-21-0	A	1271300	896307	1.08233e+06	977430	983827	1.39477e+06	1.05993e+06	1.08483e+06	C06337	ko01100	1.39477e+06	1.05993e+06	334833
Lmwp011196	391.28	149.02	390.277	C24H38O4	[M+H]+	Bis(2-ethylhexyl)phthalate	993900	1.33037e+06	Phenolic acids	Phenolic acids	117-81-7	A	1.20767e+06	993900	1.16165e+06	1.33037e+06	1.67423e+06	1.11614e+06	1310310	1.21637e+06	C03690	--	1.11614e+06	1310310	-194167
Lmsn000363	325.13	145.07	326.137	C16H22O7	[M-H]-	Raspberryketone glucoside	131140	69967	Phenolic acids	Phenolic acids	38963-94-9	A	2.92277e+06	131140	3.35267e+06	69967	208963	1.49115e+06	706580	7.54643e+06	--	--	1.49115e+06	706580	784573
Lmxp011770	279.16	149.02	278.152	C16H22O4	[M+H]+	Diisobutyl phthalate*	9.40163e+06	9.51517e+06	Phenolic acids	Phenolic acids	84-69-5	A	8.41413e+06	9.40163e+06	9404400	9.51517e+06	9483800	8.55397e+06	9.49177e+06	8536200	C15205	--	8.55397e+06	9.49177e+06	-937800
Lmlp012720	279.16	149.02	278.152	C16H22O4	[M+H]+	Dibutyl phthalate*	9.63107e+06	9.86833e+06	Phenolic acids	Phenolic acids	84-74-2	A	8.79137e+06	9.63107e+06	9907700	9.86833e+06	9897500	9104000	9.84197e+06	8.89393e+06	C14214	--	9104000	9.84197e+06	-737967
pme2828	140	99	139.027	C6H5NO3	[M+H]+	4-Nitrophenol	23069000	1.90147e+07	Phenolic acids	Phenolic acids	100-02-7	B	2.62067e+07	23069000	2.42777e+07	1.90147e+07	20089000	1.58317e+07	3.17893e+07	4.13083e+07	C00870	--	1.58317e+07	3.17893e+07	-1.59577e+07
pmf0314	289.25	157	290.261	C20H34O	[M-H]-	(+)-cis-Abienol	3367.9	3959.77	Others	Saccharides and Alcohols	17990-16-8	B	2037.23	3367.9	2842.97	3959.77	5757.83	2555	2628.5	2579.67	--	--	2555	2628.5	-73.5
pmf0256	101.1	84.7	102.104	C6H14O	[M-H]-	3-Methyl-1-pentanol	5922.53	6158.5	Others	Saccharides and Alcohols	589-35-5	B	28043	5922.53	2128.8	6158.5	9	9	8554.7	7158.03	--	--	9	8554.7	-8545.7
mws2523	421.08	241.1	422.083	C12H23O14P	[M-H]-	Trehalose 6-phosphate	14460.3	6469.13	Others	Saccharides and Alcohols	4484-88-2	B	15649	14460.3	10907.6	6469.13	5371.93	17648.3	22280.3	7930.87	C00689	ko00500,ko01100,ko01110	17648.3	22280.3	-4632
pme1261	206.14	76	205.131	C9H19NO4	[M+H]+	D-Panthenol	7337.47	4843.2	Others	Saccharides and Alcohols	81-13-0	B	29700.5	7337.47	2921.1	4843.2	9782.43	12033.4	2439.4	13280.9	C05944	ko00770	12033.4	2439.4	9594
Zmzn000079	199	78.96	200.009	C4H9O7P	[M-H]-	D-Erythrose-4-phosphate	6883.8	6210.1	Others	Saccharides and Alcohols	585-18-2	B	31412	6883.8	14192	6210.1	4910.53	13695.9	6532.17	21287.7	C00279	ko00030,ko00400,ko00710,ko00750,ko00998,ko01100,ko01110,ko01200,ko01230	13695.9	6532.17	7163.73
mws4174	222.1	138	221.09	C8H15NO6	[M+H]+	N-Acetyl-D-mannosamine*	70582.3	49330	Others	Saccharides and Alcohols	7772-94-3	B	27196.7	70582.3	51269	49330	215073	17138	25370	28192.7	C00645	ko00520,ko01100	17138	25370	-8232
pme1021	177.14	99	178.048	C6H10O6	[M-H]-	D-Glucono-1,5-lactone	9	9	Others	Saccharides and Alcohols	90-80-2	B	43539.3	9	11398.3	9	9	24372	9	37108.7	C00198	ko00030,ko01100,ko01110,ko01200	24372	9	24363
Zmzn000078	168.99	78.96	169.998	C3H7O6P	[M-H]-	Dihydroxyacetone phosphate	14331	14343.3	Others	Saccharides and Alcohols	57-04-5	B	90476.3	14331	29317.7	14343.3	11171.8	38319.3	21761.4	37558.7	C00111	ko00010,ko00040,ko00051,ko00052,ko00561,ko00562,ko00564,ko00640,ko00710,ko00760,ko01100,ko01110,ko01200,ko01230	38319.3	21761.4	16558
Zmgn000173	149.05	75.01	150.053	C5H10O5	[M-H]-	D-Ribose*	37606	42265.7	Others	Saccharides and Alcohols	50-69-1	B	32784.3	37606	30059	42265.7	62477.3	41989.3	34831.7	44981.3	C00121	ko00030,ko01100,ko02010	41989.3	34831.7	7157.67
Zmyn000083	338.99	78.96	339.996	C6H14O12P2	[M-H]-	D-Glucose 1,6-bisphosphate	37623.7	82492.7	Others	Saccharides and Alcohols	10139-18-1	B	38547.7	37623.7	66127.7	82492.7	19342.5	198363	161500	46679.7	C01231	ko00500,ko01100	198363	161500	36863.3
pme2253	177.04	59	178.048	C6H10O6	[M-H]-	L-Gulono-1,4-Lactone	40684.3	40555.3	Others	Saccharides and Alcohols	1128-23-0	B	40772	40684.3	39113	40555.3	42729.7	40167.3	41641	49641.7	C01040	ko00053,ko01100	40167.3	41641	-1473.67
mws0214	181.07	71	182.079	C6H14O6	[M-H]-	D-Sorbitol	28393	24142.3	Others	Saccharides and Alcohols	50-70-4	B	53939.7	28393	22862.3	24142.3	9732.77	47769	16131.7	50421	C00794	ko00051,ko00052,ko01100,ko02010	47769	16131.7	31637.3
pmf0348	187.13	97	188.141	C10H20O3	[M-H]-	2,6-Dimethyl-7-octene-2,3,6-triol	61458	57554.3	Others	Saccharides and Alcohols	73815-21-1	B	51980.3	61458	56698.7	57554.3	49750.7	48189.3	50474.3	55492.7	--	--	48189.3	50474.3	-2285
Lmqn000213	665.21	341.11	666.222	C24H42O21	[M-H]-	Stachyose	9	9	Others	Saccharides and Alcohols	470-55-3	B	56830.3	9	2180.53	9	9	49873	3812.73	67531	C01613	ko00052,ko01100	49873	3812.73	46060.3
pma0134	121.04	93.06	120.042	C4H8O4	[M+H]+	D-(-)-Threose	13668.3	32801.3	Others	Saccharides and Alcohols	95-43-2	B	455973	13668.3	399530	32801.3	30217	60259	26085	71780.3	C06463	--	60259	26085	34174
pme0500	503.16	323	504.169	C18H32O16	[M-H]-	D-Melezitose	6185.33	3722.37	Others	Saccharides and Alcohols	597-12-6	B	36849	6185.33	12962.1	3722.37	8492.27	80315.7	37115.3	86762	C08243	--	80315.7	37115.3	43200.3
pme2529	163.2	101	164.068	C6H12O5	[M-H]-	1,5-Anhydro-D-glucitol	75652	85452.7	Others	Saccharides and Alcohols	154-58-5	B	65725.3	75652	24342.3	85452.7	105144	147743	60474	119262	C07326	--	147743	60474	87269.3
mws1189	193.04	72.8	194.033	C6H10O7	[M-H]-	D-Galacturonic acid*	40824.3	39563	Others	Saccharides and Alcohols	685-73-4	B	112297	40824.3	68608	39563	34941.7	95884.7	55686.7	119937	C00333	ko00040,ko00053,ko00520,ko01100,ko02010	95884.7	55686.7	40198
ML10171848	147.03	85.03	148.037	C5H8O5	[M-H]-	D-Arabinono-1,4-lactone	177640	143673	Others	Saccharides and Alcohols	2782-09-4	B	409343	177640	361847	143673	219457	405580	382027	129143	C00652	--	405580	382027	23553.3
Lmqn000432	333.06	333.06	334.067	C9H19O11P	[M-H]-	1-(sn-Glycero-3-phospho)-1D-myo-inositol	137403	219880	Others	Saccharides and Alcohols	-	A	138783	137403	204293	219880	217090	139250	194883	165147	--	--	139250	194883	-55633.3
pme3705	193.04	73	194.043	C6H10O7	[M-H]-	D-Glucoronic acid*	35610.7	34054.7	Others	Saccharides and Alcohols	6556-12-3	B	125683	35610.7	66521	34054.7	43957.7	106230	57225	169270	C00191	ko00040,ko00053,ko00520,ko00562,ko01100	106230	57225	49005
Hmcn000192	209.07	59.01	210.073	C7H14O7	[M-H]-	Sedoheptulose*	367363	311243	Others	Saccharides and Alcohols	3019-74-7	B	93766	367363	57847.3	311243	321423	147863	98939.7	247627	C02076	ko00710,ko01100	147863	98939.7	48923.7
mws0889	135.03	75.01	136.037	C4H8O5	[M-H]-	D-Threonic Acid	256603	464503	Others	Saccharides and Alcohols	3909-12-4	B	396540	256603	293910	464503	456967	345830	480543	267077	C21649	--	345830	480543	-134713
pme2755	222	144	221.09	C8H15NO6	[M+H]+	N-Acetyl-D-glucosamine*	252500	248437	Others	Saccharides and Alcohols	7512-17-6	B	321687	252500	298070	248437	240897	250980	264013	273323	C00140	ko00520,ko01100,ko02010	250980	264013	-13033.3
mws1499	149.05	59.01	150.053	C5H10O5	[M-H]-	D-Arabinose*	790043	632567	Others	Saccharides and Alcohols	10323-20-3	B	342570	790043	132205	632567	177480	216313	94157	274067	C00216	--	216313	94157	122156
Zmyn000108	209.03	85.03	210.038	C6H10O8	[M-H]-	D-Saccharic acid*	493630	626257	Others	Saccharides and Alcohols	87-73-0	B	150583	493630	65289.7	626257	650260	314283	154883	288260	C00818	ko00053,ko01100	314283	154883	159400
Zmpn000199	209.03	85.03	210.038	C6H10O8	[M-H]-	D-Galactaric acid*	541700	602657	Others	Saccharides and Alcohols	526-99-8	B	173227	541700	72753	602657	645997	284087	172347	288997	C00879	ko00053,ko01100	284087	172347	111740
mws1080	341.11	179	342.116	C12H22O11	[M-H]-	Galactinol*	187297	172490	Others	Saccharides and Alcohols	3687-64-7	A	116450	187297	277377	172490	198067	345887	190107	296387	C01235	ko00052,ko01100	345887	190107	155780
Lmqp006559	330.34	312.33	329.327	C20H43NO2	[M+H]+	2-Amino-1,3-eicosanediol	531360	484483	Others	Saccharides and Alcohols	-	A	233010	531360	295140	484483	318023	210280	583050	313283	--	--	210280	583050	-372770
mws2608	222.1	84.05	221.09	C8H15NO6	[M+H]+	N-Acetyl-D-galactosamine*	503693	372070	Others	Saccharides and Alcohols	1811-31-0	B	475590	503693	462680	372070	371077	397763	425043	452533	C01132	ko00052,ko01100	397763	425043	-27280
pme0534	195.05	74.9	196.058	C6H12O7	[M-H]-	Gluconic acid	413603	388383	Others	Saccharides and Alcohols	526-95-4	B	408630	413603	203150	388383	629383	434717	294243	463317	C00257	ko00030,ko01100,ko01110,ko01200	434717	294243	140473
pmb2653	649.1	145	650.227	C24H42O20	[M-H]-	D(+)-Melezitose O-rhamnoside	9	9	Others	Saccharides and Alcohols	-	B	100538	9	70903.3	9	9	93132.3	66655.3	476540	--	--	93132.3	66655.3	26477
pme2125	503.16	179	504.169	C18H32O16	[M-H]-	Raffinose	31091.7	11349.4	Others	Saccharides and Alcohols	512-69-6	B	151600	31091.7	46789.7	11349.4	23386.3	569483	159460	586273	C00492	ko00052,ko01100,ko02010	569483	159460	410023
pme3163	289	97	290.04	C7H15O10P	[M-H]-	D-Sedoheptuiose 7-phosphate*	770247	711873	Others	Saccharides and Alcohols	2646-35-7	B	765823	770247	618720	711873	766457	1038450	1.0536e+06	770677	--	--	1038450	1.0536e+06	-15146.7
Lmmn000214	487.17	341.11	488.174	C18H32O15	[M-H]-	Solatriose	57668.7	50645.3	Others	Saccharides and Alcohols	528-40-5	B	126133	57668.7	769830	50645.3	130173	107506	249257	785000	--	--	107506	249257	-141751
pmb3081	289	97	290.004	C6H11PO11	[M-H]-	Glucarate O-Phosphoric acid*	1326500	1.05558e+06	Others	Saccharides and Alcohols	-	B	1.31887e+06	1326500	1.14075e+06	1.05558e+06	1.18613e+06	1.27224e+06	1.70687e+06	1.05785e+06	--	--	1.27224e+06	1.70687e+06	-434623
mws1333	341.11	113	342.116	C12H22O11	[M-H]-	Melibiose*	525790	502993	Others	Saccharides and Alcohols	585-99-9	A	343143	525790	565107	502993	480453	933217	511830	1.06844e+06	C05402	ko00052,ko01100,ko02010	933217	511830	421387
pme3313	259	97	260.03	C6H13O9P	[M-H]-	D-Fructose 6-phosphate*	677483	705753	Others	Saccharides and Alcohols	643-13-0	A	431747	677483	333500	705753	900997	760323	570493	1.11516e+06	C00085	ko00052,ko00500,ko00710,ko01100,ko01110,ko01200	760323	570493	189830
mws0264	341.11	119	342.116	C12H22O11	[M-H]-	D-Trehalose*	847527	831217	Others	Saccharides and Alcohols	99-20-7	A	630363	847527	809610	831217	876430	1745200	828913	1.73653e+06	C01083	ko00500,ko01100,ko01110,ko02010	1745200	828913	916287
mws1090	259.02	97	260.03	C6H13O9P	[M-H]-	Glucose-1-phosphate*	817750	696550	Others	Saccharides and Alcohols	59-56-3	A	2293300	817750	1.07938e+06	696550	514733	822103	749763	2037100	C00103	ko00010,ko00040,ko00052,ko00500,ko00520,ko00523,ko00561,ko01100,ko01110	822103	749763	72340
pme0519	341.11	119.03	342.116	C12H22O11	[M-H]-	D-Sucrose*	822477	572047	Others	Saccharides and Alcohols	57-50-1	A	490983	822477	868583	572047	679363	1.59697e+06	923373	2.14087e+06	C00089	ko00052,ko00500,ko01100,ko01110,ko02010	1.59697e+06	923373	673593
mws0866	259.02	97	260.03	C6H13O9P	[M-H]-	D-Glucose 6-phosphate*	914323	666580	Others	Saccharides and Alcohols	56-73-5	A	2.44217e+06	914323	1.23353e+06	666580	541153	909547	773603	2.36653e+06	C00092	ko00500,ko00562,ko00998,ko01100,ko01110	909547	773603	135943
mws5038	341.11	89.02	342.116	C12H22O11	[M-H]-	Isomaltulose*	1221000	920143	Others	Saccharides and Alcohols	13718-94-0	A	951777	1221000	1.19695e+06	920143	1.28227e+06	2.47293e+06	1.17603e+06	2.85763e+06	C01742	--	2.47293e+06	1.17603e+06	1.2969e+06
pmf0174	157.16	157.2	158.167	C10H22O	[M-H]-	1-Decanol	3.04253e+06	3054200	Others	Saccharides and Alcohols	112-30-1	B	2891100	3.04253e+06	3.05133e+06	3054200	2.94637e+06	2.86867e+06	2993800	2.86413e+06	C01633	--	2.86867e+06	2993800	-125133
Lmsn000381	341.11	89.02	342.116	C12H22O11	[M-H]-	D-Maltose*	1850500	985390	Others	Saccharides and Alcohols	133-99-3	A	1030770	1850500	1.74342e+06	985390	1236100	2859200	1.65417e+06	3019000	C01971	--	2859200	1.65417e+06	1.20503e+06
mws5040	365.11	203.05	364.078	C12H21O11Na	[M+H]+	Turanose	1.00315e+06	845433	Others	Saccharides and Alcohols	547-25-1	A	1974200	1.00315e+06	1.61956e+06	845433	956000	2.99993e+06	2.10843e+06	3.12467e+06	C19636	--	2.99993e+06	2.10843e+06	891500
MA10039641	341.11	89.02	342.116	C12H22O11	[M-H]-	Lactobiose*	1.31722e+06	1.41803e+06	Others	Saccharides and Alcohols	63-42-3	A	802337	1.31722e+06	1.55222e+06	1.41803e+06	1529900	2.80003e+06	1.39447e+06	3.75387e+06	C00243	ko00052,ko01100,ko02010	2.80003e+06	1.39447e+06	1.40557e+06
mws4170	179.06	59.01	180.063	C6H12O6	[M-H]-	D-Glucose*	476680	358363	Others	Saccharides and Alcohols	14431-43-7	A	1.26977e+07	476680	2901000	358363	432003	9.69317e+06	231617	1.13388e+07	C00031	ko00010,ko00030,ko00052,ko00500,ko00520,ko00901,ko01100,ko01110,ko02010	9.69317e+06	231617	9461550
Hmln000297	179.05	59.01	180.063	C6H12O6	[M-H]-	Inositol*	408490	317783	Others	Saccharides and Alcohols	87-89-8	A	12899000	408490	3.23613e+06	317783	424567	9.97353e+06	255120	11954100	C00137	ko00052,ko00053,ko00562,ko01100,ko01110,ko02010,ko04070	9.97353e+06	255120	9.71841e+06
pmf0139	179.06	59	180.063	C6H12O6	[M-H]-	D-Galactose*	424173	308793	Others	Saccharides and Alcohols	59-23-4	A	12385000	424173	2698580	308793	431293	9783000	282323	1.21788e+07	C00124	ko00052,ko01100	9783000	282323	9.50068e+06
mws1164	179.06	59.01	180.063	C6H12O6	[M-H]-	D-Fructose*	443180	307900	Others	Saccharides and Alcohols	7660-25-5	A	13577000	443180	3.07183e+06	307900	464313	9.70153e+06	275790	1.2527e+07	C05003	--	9.70153e+06	275790	9.42574e+06
pmf0138	179.06	59	180.063	C6H12O6	[M-H]-	D-Mannose*	433707	391450	Others	Saccharides and Alcohols	3458-28-4	A	1.23027e+07	433707	3385900	391450	389630	9.00483e+06	244780	1.30521e+07	C00159	ko00051,ko00052,ko00520,ko01100,ko02010	9.00483e+06	244780	8.76005e+06
mws1349	302.31	109.2	301.298	C18H39NO2	[M+H]+	Dihydrosphingosine	6251.67	3379.2	Lipids	Sphingolipids	764-22-7	A	7556.73	6251.67	10337.3	3379.2	2395.9	9	10582.2	9	C00836	ko00600,ko01100	9	10582.2	-10573.2
pmb2221	318.3	60.1	317.293	C18H39NO3	[M+H]+	4-Hydroxysphinganine	3062500	3602600	Lipids	Sphingolipids	554-62-1	B	3.24517e+06	3062500	2802700	3602600	2.30577e+06	611390	2.38477e+06	1.15202e+06	C12144	ko00600,ko01100	611390	2.38477e+06	-1.77338e+06
pmp001264	274.27	256.27	273.267	C16H35NO2	[M+H]+	Hexadecylsphingosine	1796000	1.80173e+06	Lipids	Sphingolipids	-	A	1532700	1796000	1.49243e+06	1.80173e+06	1.68157e+06	1509000	1682500	1.40563e+06	--	--	1509000	1682500	-173500
Hmdp003524	885.48	723.43	884.477	C45H72O17	[M+H]+	Gracillin	5376.23	9896.93	Steroids	Steroidal saponins	19083-00-2	A	4979.37	5376.23	5838.9	9896.93	1041.5	9	9	6208.97	--	--	9	9	0
Hmdp003400	577.37	271.21	576.357	C33H52O8	[M+H]+	Trillin (Diosgenin-3-O-glucoside)	6102.2	7312.77	Terpenoids	Triterpene Saponin	14144-06-0	B	61485.7	6102.2	165890	7312.77	1745.02	9	9	113470	C20709	--	9	9	0
mws0232	377.15	243.09	376.138	C17H20N4O6	[M+H]+	Riboflavin (Vitamin B2)	1859.53	2299.57	Others	Vitamin	83-88-5	B	3123.53	1859.53	2374.3	2299.57	2087.47	2721.5	1953.27	2406.23	C00255	ko00740,ko01100,ko01110,ko02010	2721.5	1953.27	768.233
pma1751	286.09	124	285.085	C12H15NO7	[M+H]+	N-(beta-D-Glucosyl)nicotinate	8848.7	7140.23	Others	Vitamin	-	B	9359.9	8848.7	4450.97	7140.23	4050.27	3886.03	6297.77	4020.43	--	--	3886.03	6297.77	-2411.73
Hmfn000531	175.02	87.01	176.032	C6H8O6	[M-H]-	L-Ascorbic acid (Vitamin C)	3397.47	1750.73	Others	Vitamin	50-81-7	A	52139.3	3397.47	60939	1750.73	1590.3	192033	290330	6761.2	C00072	ko00053,ko00480,ko01100,ko01110	192033	290330	-98296.7
pme2266	245.1	227	244.088	C10H16N2O3S	[M+H]+	Biotin	12808.3	11323.5	Others	Vitamin	58-85-5	B	7816.77	12808.3	12286	11323.5	14041	10140.5	8461.8	8708.83	C00120	ko00780,ko01100,ko02010	10140.5	8461.8	1678.7
pmf0248	403.36	373.1	402.35	C27H46O2	[M+H]+	Delta-Tocopherol	11073.7	11140.3	Others	Vitamin	119-13-1	B	10715.8	11073.7	11676.7	11140.3	10617	11789	11365.1	11464.7	C14151	ko00130,ko01100,ko01110	11789	11365.1	423.9
Zmjp000624	168.06	150.05	167.058	C8H9NO3	[M+H]+	Pyridoxal	15312.7	7995	Others	Vitamin	66-72-8	B	9895.47	15312.7	8157.73	7995	7228.23	6594.63	6298.13	12729.6	C00250	ko00750,ko01100	6594.63	6298.13	296.5
pme0490	124.04	78	123.032	C6H5NO2	[M+H]+	Nicotinic acid (Vitamin B3)*	13904	20598.3	Others	Vitamin	59-67-6	B	13554.3	13904	24652	20598.3	23573.7	29893.7	26770	18077.3	C00253	ko00760,ko00960,ko01100,ko01110	29893.7	26770	3123.67
pme2165	155.01	111	156.017	C5H4N2O4	[M-H]-	Orotic acid	37893.3	23131.7	Others	Vitamin	65-86-1	B	496593	37893.3	43962.7	23131.7	16767.1	213033	46264	58923.3	C00295	ko00240,ko01100	213033	46264	166769
pmb0789	332.13	152.07	331.127	C14H21NO8	[M+H]+	Pyridoxine-5'-O-glucoside	446547	367150	Others	Vitamin	-	B	244953	446547	131430	367150	129638	193710	187913	94560.3	C03996	--	193710	187913	5796.67
pme1014	445.3	341.3	444.303	C31H40O2	[M+H]+	Menatetrenone (Vitamin K2)	115347	91789	Others	Vitamin	11032-49-8	B	107573	115347	113775	91789	90104.3	89383	93762	99025.7	--	--	89383	93762	-4379
MA10039492	173.01	71.03	174.016	C6H6O6	[M-H]-	Dehydroascorbic acid	371043	422020	Others	Vitamin	490-83-5	B	156740	371043	210967	422020	208047	212207	267823	194550	C05422	ko00053,ko00480,ko01100	212207	267823	-55616.7
mws0133	123.06	80.05	122.048	C6H6N2O	[M+H]+	Nicotinamide	355080	340820	Others	Vitamin	98-92-0	B	263703	355080	573840	340820	275997	288603	1520000	295040	C00153	ko00760,ko01100	288603	1520000	-1.2314e+06
pme1383	170.08	134.1	169.074	C8H11NO3	[M+H]+	Pyridoxine	68594.7	54216	Others	Vitamin	65-23-6	A	17721	68594.7	1215400	54216	35292	64701.3	461267	1143010	C00314	ko00750,ko01100	64701.3	461267	-396565
mws1337	220.12	202.1	219.111	C9H17NO5	[M+H]+	D-Pantothenic Acid	1.81703e+06	2.38893e+06	Others	Vitamin	79-83-4	A	1.33014e+06	1.81703e+06	2.01807e+06	2.38893e+06	1475200	2.06347e+06	2.35123e+06	1.97603e+06	C00864	ko00410,ko00770,ko01100,ko01110	2.06347e+06	2.35123e+06	-287767
pma3101	256.2	124.1	256.082	C11H14NO6+	[M+H]+	Nicotinate D-ribonucleoside	2.35743e+06	2.71157e+06	Others	Vitamin	17720-18-2	B	1.13644e+06	2.35743e+06	2.08387e+06	2.71157e+06	1.60413e+06	3.77093e+06	3.50007e+06	2302200	C05841	ko00760,ko01100	3.77093e+06	3.50007e+06	270867
Note: The metabolites that are not detected in each variety have been given a value of 9.

## Sheet: Supplementary Table 2
Supplementary Table 2. Lists of top-10 and least-10 accumulated metabolites in each of eight Chinese Yam tubers.
Compound		RT	HS		HZ		MS		QC		RC		ST		TG		WS
12-Oxo-phytodienoic acid	Zmyn004548	8.86	1132.1	Cyclic 3',5'-Adenylic acid	645.433	Cyclo(Tyr-Leu)	597.28	6-O-Caffeoylarbutin	667.233	LysoPE 15:1(2n isomer)	802.033	Cyclo(Tyr-Leu)	496.277	Cyclic 3',5'-Adenylic acid	644.9	5-O-Caffeoylshikimic acid	592.433
Cyclo(Tyr-Leu)	Hmlp002558	4.97	1490.6	LysoPE 14:0(2n isomer)	761.31	L-Lysine-Butanoic Acid	633.2	LysoPE 14:0(2n isomer)	689.22	LysoPE 14:0(2n isomer)	830.447	LysoPE 14:0(2n isomer)	600.117	LysoPE 14:0(2n isomer)	688.363	Cyclo(Tyr-Leu)	598.663
(+)-cis-Abienol	pmf0314	4.92	2037.23	LysoPE 15:1(2n isomer)	1380.7	Mandelic acid-β-glucoside	773.367	L-Glutamine-O-glycoside	846.167	LysoPE 18:0	839.717	Cyclic 3',5'-Adenylic acid	833.833	Coniferyl alcohol	714.227	Trans-5-O-(p-Coumaroyl)shikimate	642.4
L-Lysine-Butanoic Acid	pmb0962	0.77	2447	1-O-Feruloylquinic acid	1490.82	Caffeoyl-p-coumaroyltartaric acid	787.507	LysoPE 18:0	995.163	6-O-Caffeoylarbutin	841.9	Coniferyl alcohol	1280.2	Cyclo(Tyr-Leu)	732.513	LysoPE 18:0	2105.69
Palmitoleic Acid	mws0361	10.85	2458.93	L-Glutamine-O-glycoside	1618.33	LysoPE 17:0	932.103	LysoPE 17:0	1448.95	LysoPE 17:0	889.347	12-Oxo-phytodienoic acid	1369.07	LysoPE 17:0	792.243	Ethyl 9-Hydroxy-10,12-octadecadienoic acid	2367.6
Caffeoyl-p-coumaroyltartaric acid	mad2085	3.85	2536.6	Cyclo(Tyr-Leu)	1699.27	Cyclic 3',5'-Adenylic acid	1025.53	12-Oxo-phytodienoic acid	1460.85	Caffeoyl-p-coumaroyltartaric acid	994.567	LysoPE 15:1(2n isomer)	1430.13	LysoPE 15:1(2n isomer)	843.237	Riboflavin (Vitamin B2)	2406.23
LysoPE 15:1(2n isomer)	Lmhp008273	7.39	2578.6	12-Oxo-phytodienoic acid	1812.37	LysoPE 14:0(2n isomer)	1527.93	Cyclo(Tyr-Leu)	1531.6	Gracillin	1041.5	LysoPC 14:0	1566.53	12-Oxo-phytodienoic acid	1075.01	12-Oxo-phytodienoic acid	2482.23
Methyl jasmonate	pme0220	7.23	3001.83	LysoPE 17:0	1818.07	LysoPC 17:0	1621.07	LysoPC 18:0(2n isomer)	1540.23	Cyclo(Tyr-Leu)	1170.56	LysoPE 17:0	1823.13	LysoPC 17:0	1114.8	(+)-cis-Abienol	2579.67
Riboflavin (Vitamin B2)	mws0232	3.21	3123.53	Riboflavin (Vitamin B2)	1859.53	LysoPE 18:0	1781.13	Trans-5-O-(p-Coumaroyl)shikimate	1555.57	12-Oxo-phytodienoic acid	1245.07	LysoPE 17:1(2n isomer)	1987.7	LysoPE 17:1(2n isomer)	1346.52	Caffeoyl-p-coumaroyltartaric acid	2798.37
Ethyl 9-Hydroxy-10,12-octadecadienoic acid	Hmqp006023	10.76	3203.07	LysoPE 18:0	1867.81	12-Oxo-phytodienoic acid	1852.37	L-Ascorbic acid (Vitamin C)	1750.73	Ethyl 9-Hydroxy-10,12-octadecadienoic acid	1353.28	LysoPE 14:0	2089.23	LysoPC 14:0	1384.37	LysoPE 14:0(2n isomer)	2826.47
D-Fructose*	mws1164	0.76	13577000	Dibutyl phthalate*	9.63107e+06	Dibutyl phthalate*	9907700	L-Tryptophan	1.50003e+07	L-Histidine	1.22944e+07	D-Galactose*	9783000	Pipecolic acid	1.01838e+07	D-Galactose*	1.21788e+07
Methylmalonic acid*	mws0470	1.32	1.46877e+07	5'-Deoxy-5'-(methylthio)adenosine	1.04592e+07	6-Aminocaproic acid	1.10304e+07	6-Methylmercaptopurine	16047300	Stearic Acid	1.25863e+07	2'-Deoxyinosine-5'-monophosphate	9.82393e+06	Linoleic acid	1.16667e+07	Pipecolic acid	1.24827e+07
Succinic acid*	mws0192	1.31	1.48737e+07	Pipecolic acid	1.07711e+07	Stearic Acid	1.46763e+07	Stearic Acid	1.65647e+07	L-Homoserine*	1.29563e+07	Inositol*	9.97353e+06	Methylmalonic acid*	1.18607e+07	D-Fructose*	1.2527e+07
Linoleic acid	mws1491	11.24	1.66127e+07	Linoleic acid	1.23673e+07	5'-Deoxy-5'-(methylthio)adenosine	1.57053e+07	4-Nitrophenol	1.90147e+07	N-α-Acetyl-L-ornithine	1.80587e+07	Stearic Acid	12476000	Succinic acid*	1.20097e+07	D-Mannose*	1.30521e+07
L-Glutamic acid	pme0014	0.83	17475000	N-α-Acetyl-L-ornithine	1.70557e+07	L-Glutamic acid	1.83127e+07	L-Tyrosine	2.31884e+07	4-Nitrophenol	20089000	L-Tryptophan	1.31943e+07	6-Aminocaproic acid	14127700	Linoleic acid	2.10703e+07
L-Tyramine	pme1002	1.2	1.98275e+07	Stearic Acid	18997000	Linoleic acid	19984000	6-Aminocaproic acid	2.37592e+07	6-Aminocaproic acid	2.02247e+07	Linoleic acid	1.41433e+07	Stearic Acid	14968000	6-Aminocaproic acid	2.3941e+07
6-Aminocaproic acid	pme0274	1	22154000	3-Dehydro-L-Threonic Acid*	2.04023e+07	L-Tyramine	20702300	Pipecolic acid	30304000	3-Dehydro-L-Threonic Acid*	2.82297e+07	4-Nitrophenol	1.58317e+07	3-Dehydro-L-Threonic Acid*	2.64457e+07	3-Dehydro-L-Threonic Acid*	27380000
4-Nitrophenol	pme2828	0.59	2.62067e+07	4-Nitrophenol	23069000	4-Nitrophenol	2.42777e+07	L-Glutamic acid	3.26897e+07	L-Tyrosine	3.00963e+07	3-Dehydro-L-Threonic Acid*	1.82537e+07	L-Glutamic acid	28774000	L-Glutamic acid	3.16683e+07
3-Dehydro-L-Threonic Acid*	Lmbn000198	0.82	4.91983e+07	L-Glutamic acid	3.87467e+07	3-Dehydro-L-Threonic Acid*	4.65603e+07	3-Dehydro-L-Threonic Acid*	4.76527e+07	L-Glutamic acid	40976000	L-Glutamic acid	3.83077e+07	4-Nitrophenol	3.17893e+07	4-Nitrophenol	4.13083e+07
Palmitaldehyde	pme2827	6.74	4.96893e+07	Palmitaldehyde	5.29597e+07	Palmitaldehyde	49520000	Palmitaldehyde	5.47417e+07	Palmitaldehyde	5.34003e+07	Palmitaldehyde	5.34803e+07	Palmitaldehyde	56414000	Palmitaldehyde	50581000

## Sheet: Supplementary Table 3
Supplementary table 3. List of differentially accumulated metabolites between the two varieties belonging to Hubei, China (QC and JZ).
Index	Formula	Compounds	Class I	Class II	CAS	Level	Q01	Q02	Q03	J01	J02	J03	VIP	Fold_Change	Log2FC	Type
pme1987	C3H7NO2	L-Alanine	Amino acids and derivatives	Amino acids and derivatives	56-41-7	B	7523.7	8806.9	4363.8	1387.1	2310.4	2867	1.61073	0.317211	-1.65648	down
pme0006	C5H9NO2	L-Proline	Amino acids and derivatives	Amino acids and derivatives	147-85-3	A	1900200	2507000	902140	713640	1445400	445660	1.19453	0.490588	-1.02742	down
mws0256	C5H11NO2	L-Valine	Amino acids and derivatives	Amino acids and derivatives	72-18-4	A	5106400	3957400	1140400	701690	1589900	517420	1.36872	0.27528	-1.86103	down
Rfmb319	C6H11NO2	Pipecolic acid	Amino acids and derivatives	Amino acids and derivatives	4043-87-2	B	27203000	42701000	21008000	8962600	16310000	7040800	1.58406	0.355436	-1.49234	down
mws0227	C6H13NO2	L-Leucine*	Amino acids and derivatives	Amino acids and derivatives	61-90-5	A	1418100	1480100	361620	168120	369830	114620	1.49619	0.200186	-2.32059	down
mws0258	C6H13NO2	L-Isoleucine*	Amino acids and derivatives	Amino acids and derivatives	73-32-5	A	1447300	1387200	361900	176610	348100	125520	1.51028	0.203426	-2.29743	down
mws1587	C6H13NO2	L-Norleucine*	Amino acids and derivatives	Amino acids and derivatives	327-57-1	A	1430500	1512000	343150	173400	354860	142680	1.4825	0.204203	-2.29192	down
pme1210	C5H11NO2S	L-Methionine	Amino acids and derivatives	Amino acids and derivatives	63-68-3	B	1867800	1297500	534850	222410	295240	228710	1.63774	0.201711	-2.30964	down
pme2914	C6H10O5	3-Hydroxy-3-methylpentane-1,5-dioic acid	Amino acids and derivatives	Amino acids and derivatives	503-49-1	B	1289500	1827900	1466300	689030	854580	736270	1.73374	0.497389	-1.00755	down
pme0021	C9H11NO2	L-Phenylalanine	Amino acids and derivatives	Amino acids and derivatives	63-91-2	A	21232000	13537000	6135700	2245700	2100400	1298700	1.6996	0.137999	-2.85727	down
pme0253	C8H15NO3	N-Acetyl-L-leucine	Amino acids and derivatives	Amino acids and derivatives	1188-21-2	B	10956	7046	4030.7	2781.1	3762.3	2106.1	1.4839	0.392576	-1.34896	down
pme0008	C6H13N3O3	L-Citrulline	Amino acids and derivatives	Amino acids and derivatives	372-75-8	A	3635700	2509300	2834700	9953800	5643500	6624600	1.66494	2.47468	1.30724	up
mws0250	C9H11NO3	L-Tyrosine	Amino acids and derivatives	Amino acids and derivatives	60-18-4	A	31336000	30031000	8198300	4796800	5230900	2999500	1.58	0.187266	-2.41684	down
pme0137	C7H12N2O4	N-Acetyl-L-Glutamine	Amino acids and derivatives	Amino acids and derivatives	2490-97-3	B	63724	116570	68250	27163	53073	23054	1.52292	0.41558	-1.2668	down
mws0282	C11H12N2O2	L-Tryptophan	Amino acids and derivatives	Amino acids and derivatives	73-22-3	A	19979000	15672000	9350000	671360	1339600	450040	1.7842	0.0546877	-4.19264	down
Zmgn002106	C11H13NO3	N-Acetyl-L-phenylalanine	Amino acids and derivatives	Amino acids and derivatives	2018-61-3	B	347340	320280	395310	88722	216200	168210	1.54774	0.445121	-1.16773	down
pme1228	C11H12N2O3	5-Hydroxy-L-tryptophan	Amino acids and derivatives	Amino acids and derivatives	56-69-9	B	86830	96661	63726	8369.7	20537	4538.8	1.71141	0.135288	-2.88589	down
pmb0962	C10H22N2O4	L-Lysine-Butanoic Acid	Amino acids and derivatives	Amino acids and derivatives	80407-71-2	B	3081.6	16968	9682.1	1152.3	3879.8	5048.6	1.09238	0.339056	-1.56041	down
Lmhp002031	C12H24N2O3	L-Leucyl-L-Leucine	Amino acids and derivatives	Amino acids and derivatives	3303-31-9	B	2783.8	3349.1	4971.7	11500	20764	6349.6	1.5028	3.47726	1.79795	up
pmb2591	C13H14N2O3	N-Acetyl-L-Tryptophan	Amino acids and derivatives	Amino acids and derivatives	1218-34-4	A	287750	411740	545920	100830	241920	213910	1.42622	0.446969	-1.16175	down
pme1086	C10H17N3O6S	Glutathione reduced form	Amino acids and derivatives	Amino acids and derivatives	70-18-8	A	127210	455320	32604	748300	647200	485070	1.30654	3.05717	1.6122	up
Lmbn004240	C18H34O5	9,10-Dihydroxy-12,13-epoxyoctadecanoic acid	Lipids	Free fatty acids	-	B	12638	6934.3	8461.5	15246	46517	9629.8	1.04812	2.54667	1.34861	up
Lmhp010515	C25H52NO7P	LysoPC 17:0(2n isomer)	Lipids	LPC	-	B	1921.6	1269	3336.3	3841.1	6539.5	4202.3	1.45362	2.23428	1.15981	up
pme0040	C5H5N5	Adenine	Nucleotides and derivatives	Nucleotides and derivatives	73-24-5	B	183010	201860	65703	53412	52212	50558	1.4687	0.34663	-1.52853	down
pme0033	C5H4N4O	Hypoxanthine	Nucleotides and derivatives	Nucleotides and derivatives	68-94-0	B	4627.3	5355.6	4750.7	9	9	9	1.83062	0.00183255	-9.09193	down
mws0847	C6H7N5	1-Methyladenine	Nucleotides and derivatives	Nucleotides and derivatives	5142-22-3	B	39017	28270	16979	9	9	9	1.82817	0.000320414	-11.6078	down
pme1109	C5H5N5O	Guanine	Nucleotides and derivatives	Nucleotides and derivatives	73-40-5	B	6999.1	6086.3	9189.1	14724	47365	10240	1.27046	3.24717	1.69918	up
pmc0274	C6H6N4S	6-Methylmercaptopurine	Nucleotides and derivatives	Nucleotides and derivatives	50-66-8	B	25546000	15577000	7018900	2744000	2661900	1544200	1.68147	0.144367	-2.79219	down
pme3732	C9H13N3O5	Cytidine	Nucleotides and derivatives	Nucleotides and derivatives	65-46-3	B	35378	29505	35280	69500	76470	79691	1.80719	2.25294	1.17181	up
pme0230	C10H13N5O4	Adenosine	Nucleotides and derivatives	Nucleotides and derivatives	58-61-7	A	929930	912200	813930	1478500	6135300	2223900	1.44488	3.70387	1.88903	up
mws0609	C10H12N5O7P	Guanosine 3',5'-cyclic monophosphate	Nucleotides and derivatives	Nucleotides and derivatives	7665-99-8	B	3537	3899.5	6708.4	8175.6	16745	8422.8	1.4656	2.35727	1.23712	up
mws0376	C4H4O4	Fumaric acid*	Organic acids	Organic acids	110-17-8	B	124260	172200	176460	101520	68531	57449	1.6238	0.481054	-1.05573	down
pme0274	C6H13NO2	6-Aminocaproic acid	Organic acids	Organic acids	60-32-2	B	31212000	31408000	8657500	3905900	7674500	3017000	1.53968	0.204797	-2.28774	down
Lmbn001288	C5H8O4	2-Hydroxy-2-methyl-3-oxobutanoic acid*	Organic acids	Organic acids	71698-08-3	B	11011	17288	11807	8302.9	9	9	1.36977	0.207473	-2.26901	down
Lmbn000198	C4H6O5	3-Dehydro-L-Threonic Acid*	Organic acids	Organic acids	-	A	35211000	58744000	49003000	25208000	21235000	14764000	1.64799	0.428147	-1.22382	down
mws0275	C4H6O5	L-Malic acid*	Organic acids	Organic acids	97-67-6	A	1046800	1800300	1389800	745820	677620	459540	1.6345	0.444424	-1.16999	down
pme0282	C8H6O4	Phthalic acid*	Organic acids	Organic acids	88-99-3	A	22600	41004	31055	14612	15183	15429	1.64345	0.477757	-1.06565	down
pmb3101	C7H12O5	2-Isopropylmalic Acid*	Organic acids	Organic acids	49601-06-1	A	238800	110520	131730	126070	66925	34071	1.28511	0.472022	-1.08308	down
Zmgn001448	C7H12O5	2-Propylmalic Acid*	Organic acids	Organic acids	-	A	172540	78060	118290	103050	49987	21961	1.24352	0.474391	-1.07585	down
pme1654	C12H18O3	Jasmonic acid	Organic acids	Organic acids	77026-92-7	B	2760.2	2122.8	6722.5	8742.3	369990	29254	1.35439	35.1546	5.13564	up
pme0220	C13H20O3	Methyl jasmonate	Organic acids	Organic acids	1211-29-6	B	10970	8562.2	7002.3	3602	4597.6	4428.8	1.69411	0.475924	-1.0712	down
pmb0069	C7H7NO	Benzamide	Phenolic acids	Phenolic acids	55-21-0	B	13788	20882	154000	9384.6	7868.2	10498	1.20993	0.147086	-2.76526	down
pme1292	C8H8O4	Homogentisic acid	Phenolic acids	Phenolic acids	451-13-8	B	43728	34192	38031	9	25384	9	1.36988	0.219075	-2.1905	down
pmn001420	C15H18O9	1-O-[(E)-Caffeoyl]-D-glucose*	Phenolic acids	Phenolic acids	-	A	577970	626950	440700	119290	387160	218170	1.45553	0.440333	-1.18333	down
Zmhn001793	C15H18O9	6-O-Caffeoyl-D-glucose*	Phenolic acids	Phenolic acids	-	A	678690	755250	487150	146340	426710	215380	1.51483	0.410408	-1.28487	down
mws0906	C16H22O8	Coniferin	Phenolic acids	Phenolic acids	531-29-3	B	596000	795170	433980	141850	380340	207050	1.51705	0.399551	-1.32355	down
Zmhn002422	C16H20O9	1-O-Feruloyl-D-Glucose	Phenolic acids	Phenolic acids	-	A	84359	89803	96266	20234	47085	61603	1.40288	0.476733	-1.06875	down
pme0085	C18H16O8	Rosmarinic acid	Phenolic acids	Phenolic acids	537-15-5	A	1643700	717110	1006100	342480	654010	602710	1.37528	0.474976	-1.07407	down
pmb3107	C15H20O10	Glucosyringic Acid	Phenolic acids	Phenolic acids	-	A	488610	440690	457660	974770	2268500	453200	1.12251	2.66516	1.41422	up
Xmyn004302	C20H34O11	Ginkgoside A	Phenolic acids	Phenolic acids	-	B	3600.8	1481.8	1951.1	5529.2	3409.2	7500.2	1.44983	2.33712	1.22473	up
Zmyn000083	C6H14O12P2	D-Glucose 1,6-bisphosphate	Others	Saccharides and Alcohols	10139-18-1	B	74292	54566	118620	31249	55123	26499	1.44214	0.456085	-1.13263	down
mws2523	C12H23O14P	Trehalose 6-phosphate	Others	Saccharides and Alcohols	4484-88-2	B	4490.5	4428.9	10488	15469	16156	11756	1.50534	2.23528	1.16046	up
pme2125	C18H32O16	Raffinose	Others	Saccharides and Alcohols	512-69-6	B	13989	12885	7174.3	28094	19869	45312	1.56105	2.73949	1.45391	up
